# Supplementary material for: Inferring potential small molecule–miRNA association based on triple layer heterogeneous network
Source: J Cheminform. 2018 Jun 26;10:30. doi: 10.1186/s13321-018-0284-9 (PMC6020102; doi:10.1186/s13321-018-0284-9)
Supplement: Supplementary file 1 — Additional file 1: Table S1. We applied TLHNSMMA to prioritize all the candidate SM–miRNA pairs from highly reliable SM2miR V1.0 database as training samples. This prediction result is released for further experimental validation and research. [file 13321_2018_284_MOESM1_ESM.xlsx]

## Sheet: Sheet1
CID:3385	hsa-mir-219-a	0.742929
CID:448537	hsa-mir-219-a	0.559756
CID:5757	hsa-mir-219-a	0.508176
CID:5311	hsa-mir-219-a	0.491971
CID:3229	hsa-mir-219-a	0.459968
CID:451668	hsa-mir-219-a	0.458378
CID:60750	hsa-mir-219-a	0.446124
CID:448537	hsa-mir-21	0.436913
CID:3385	hsa-mir-155	0.407559
CID:5311	hsa-mir-21	0.384
CID:448537	hsa-mir-155	0.306555
CID:5288826	hsa-mir-219-a	0.300817
CID:3385	hsa-mir-146a	0.285276
CID:5757	hsa-mir-155	0.278696
CID:3385	hsa-mir-125b-1	0.26937
CID:3385	hsa-mir-34a	0.252728
CID:3229	hsa-mir-155	0.252581
CID:3385	hsa-mir-125b-2	0.242876
CID:3385	hsa-mir-145	0.237524
CID:3385	hsa-mir-221	0.229888
CID:448537	hsa-mir-146a	0.214667
CID:3385	hsa-mir-126	0.213983
CID:448537	hsa-mir-125b-1	0.20279
CID:5311	hsa-mir-146a	0.188673
CID:3385	hsa-mir-19b-1	0.185035
CID:5757	hsa-mir-125b-1	0.184217
CID:448537	hsa-mir-125b-2	0.182867
CID:3385	hsa-mir-29b-1	0.179617
CID:448537	hsa-mir-145	0.178885
CID:5311	hsa-mir-125b-1	0.178225
CID:451668	hsa-mir-146a	0.176246
CID:3385	hsa-mir-143	0.174273
CID:448537	hsa-mir-221	0.17302
CID:3385	hsa-mir-122	0.172891
CID:5757	hsa-mir-34a	0.172837
CID:3385	hsa-let-7b	0.172054
CID:60750	hsa-mir-146a	0.171225
CID:3385	hsa-mir-1-1	0.169023
CID:5757	hsa-mir-20a	0.167206
CID:3229	hsa-mir-17	0.166776
CID:3385	hsa-mir-181a-1	0.16635
CID:5757	hsa-mir-125b-2	0.166101
CID:3385	hsa-mir-1-2	0.165827
CID:448537	hsa-mir-29a	0.165109
CID:448537	hsa-mir-18a	0.163631
CID:5757	hsa-mir-145	0.162462
CID:5311	hsa-mir-20a	0.161769
CID:60750	hsa-mir-125b-1	0.161704
CID:60750	hsa-mir-17	0.161582
CID:3385	hsa-mir-223	0.160774
CID:5311	hsa-mir-125b-2	0.160715
CID:5757	hsa-mir-16-1	0.15979
CID:3385	hsa-let-7c	0.159652
CID:3385	hsa-mir-29b-2	0.159472
CID:3385	hsa-mir-181a-2	0.158329
CID:5757	hsa-mir-221	0.157233
CID:5311	hsa-mir-145	0.15722
CID:3229	hsa-mir-34a	0.156567
CID:3385	hsa-mir-29c	0.156049
CID:5311	hsa-mir-16-1	0.154588
CID:3385	hsa-mir-200a	0.152352
CID:5311	hsa-mir-221	0.152067
CID:60750	hsa-mir-34a	0.151727
CID:3229	hsa-mir-20a	0.15149
CID:448537	hsa-mir-222	0.15047
CID:5757	hsa-mir-16-2	0.150153
CID:3385	hsa-mir-9-1	0.150045
CID:5757	hsa-mir-29a	0.15003
CID:448537	hsa-let-7a-1	0.149903
CID:3385	hsa-mir-34c	0.14949
CID:448537	hsa-mir-19a	0.148909
CID:5757	hsa-mir-18a	0.1486
CID:3385	hsa-mir-124-1	0.147796
CID:3229	hsa-mir-145	0.147107
CID:60750	hsa-mir-20a	0.146773
CID:60750	hsa-mir-125b-2	0.145802
CID:5311	hsa-mir-16-2	0.14527
CID:5311	hsa-mir-29a	0.145117
CID:3385	hsa-mir-124-2	0.145035
CID:448537	hsa-let-7a-3	0.144369
CID:10635	hsa-mir-219-a	0.14411
CID:3385	hsa-mir-142	0.144043
CID:5311	hsa-mir-18a	0.1438
CID:3385	hsa-mir-34b	0.143634
CID:448537	hsa-mir-31	0.142958
CID:60750	hsa-mir-145	0.142611
CID:3385	hsa-mir-196a-2	0.14257
CID:3229	hsa-mir-221	0.142445
CID:3385	hsa-let-7i	0.142299
CID:3385	hsa-mir-150	0.142212
CID:451668	hsa-mir-221	0.142015
CID:3385	hsa-mir-26a-1	0.141686
CID:3385	hsa-mir-26a-2	0.140881
CID:36462	hsa-mir-219-a	0.140632
CID:3385	hsa-mir-9-3	0.14062
CID:448537	hsa-let-7a-2	0.140106
CID:3385	hsa-mir-214	0.139668
CID:448537	hsa-mir-19b-1	0.139282
CID:3385	hsa-mir-9-2	0.138396
CID:60750	hsa-mir-221	0.138005
CID:448537	hsa-mir-200b	0.137951
CID:3385	hsa-mir-375	0.13749
CID:5757	hsa-mir-92a-1	0.137488
CID:3385	hsa-mir-181b-1	0.137351
CID:5757	hsa-mir-222	0.136707
CID:3385	hsa-mir-146b	0.136463
CID:3229	hsa-mir-29a	0.135914
CID:5757	hsa-mir-19a	0.135238
CID:448537	hsa-mir-29b-1	0.135176
CID:3385	hsa-mir-181b-2	0.13461
CID:451668	hsa-mir-18a	0.134209
CID:448537	hsa-mir-199a-2	0.133879
CID:3385	hsa-mir-451a	0.133162
CID:3385	hsa-mir-183	0.132499
CID:5311	hsa-mir-222	0.132248
CID:3385	hsa-mir-148a	0.132088
CID:60750	hsa-mir-16-2	0.1318
CID:5311	hsa-let-7a-1	0.131746
CID:60750	hsa-mir-29a	0.131691
CID:448537	hsa-mir-143	0.131265
CID:5311	hsa-mir-19a	0.130861
CID:60750	hsa-mir-18a	0.130444
CID:3385	hsa-mir-205	0.130394
CID:448537	hsa-mir-122	0.130118
CID:3385	hsa-mir-101-2	0.130115
CID:448537	hsa-mir-199a-1	0.129922
CID:5757	hsa-mir-31	0.129804
CID:448537	hsa-let-7b	0.129581
CID:3385	hsa-mir-124-3	0.129121
CID:60750	hsa-mir-126	0.12848
CID:5757	hsa-mir-15a	0.12837
CID:3385	hsa-mir-133b	0.128358
CID:448537	hsa-mir-1-1	0.127247
CID:5311	hsa-let-7a-3	0.126884
CID:5757	hsa-mir-19b-1	0.126515
CID:3385	hsa-mir-101-1	0.125862
CID:5311	hsa-mir-31	0.125648
CID:448537	hsa-mir-1-2	0.124812
CID:3229	hsa-mir-92a-1	0.124552
CID:448537	hsa-mir-133a-1	0.124519
CID:5311	hsa-mir-15a	0.124178
CID:451668	hsa-mir-92a-1	0.124175
CID:3229	hsa-mir-222	0.123828
CID:451668	hsa-mir-222	0.123442
CID:5311	hsa-let-7a-2	0.123136
CID:3385	hsa-mir-206	0.123078
CID:448537	hsa-mir-200c	0.122876
CID:5757	hsa-mir-29b-1	0.122835
CID:451668	hsa-let-7a-1	0.122807
CID:3229	hsa-mir-19a	0.122512
CID:5311	hsa-mir-19b-1	0.122404
CID:448537	hsa-mir-133a-2	0.121964
CID:5757	hsa-mir-199a-2	0.121621
CID:448537	hsa-mir-210	0.121085
CID:448537	hsa-mir-223	0.121046
CID:60750	hsa-mir-92a-1	0.120697
CID:3385	hsa-mir-195	0.120605
CID:448537	hsa-let-7c	0.120239
CID:448537	hsa-mir-29b-2	0.12001
CID:60750	hsa-mir-222	0.119999
CID:448537	hsa-mir-181a-2	0.119238
CID:5311	hsa-mir-29b-1	0.11881
CID:60750	hsa-mir-19a	0.118713
CID:3385	hsa-mir-19b-2	0.118453
CID:451668	hsa-let-7a-3	0.118292
CID:5757	hsa-mir-122	0.118225
CID:448537	hsa-mir-182	0.118133
CID:5757	hsa-mir-199a-1	0.118022
CID:31703	hsa-mir-219-a	0.117835
CID:5311	hsa-mir-199a-2	0.117667
CID:448537	hsa-mir-29c	0.117498
CID:3229	hsa-mir-15a	0.116303
CID:5311	hsa-mir-143	0.115367
CID:60750	hsa-let-7a-3	0.115086
CID:3385	hsa-mir-10b	0.114822
CID:451668	hsa-let-7a-2	0.114792
CID:448537	hsa-mir-200a	0.11477
CID:3229	hsa-mir-19b-1	0.114638
CID:5311	hsa-mir-122	0.114355
CID:451668	hsa-mir-19b-1	0.114317
CID:5311	hsa-mir-199a-1	0.114191
CID:60750	hsa-mir-31	0.113951
CID:3385	hsa-mir-100	0.113891
CID:5757	hsa-mir-181a-1	0.113772
CID:3229	hsa-mir-200b	0.113409
CID:5757	hsa-mir-133a-1	0.113176
CID:3385	hsa-mir-193b	0.113143
CID:451668	hsa-mir-200b	0.113007
CID:60750	hsa-mir-15a	0.112678
CID:448537	hsa-mir-34c	0.112619
CID:5311	hsa-mir-1-1	0.111847
CID:60750	hsa-let-7a-2	0.11169
CID:3385	hsa-mir-192	0.111471
CID:448537	hsa-mir-124-1	0.11138
CID:3385	hsa-mir-107	0.111287
CID:60750	hsa-mir-19b-1	0.111053
CID:5757	hsa-mir-133a-2	0.110849
CID:448537	hsa-mir-92a-2	0.110621
CID:3385	hsa-mir-218-2	0.110518
CID:448537	hsa-let-7d	0.110223
CID:5311	hsa-mir-181a-1	0.110101
CID:3385	hsa-mir-196a-1	0.110042
CID:60750	hsa-mir-200b	0.109961
CID:5757	hsa-mir-210	0.109957
CID:3385	hsa-mir-30b	0.109952
CID:5757	hsa-mir-223	0.109952
CID:451668	hsa-mir-199a-2	0.10981
CID:5311	hsa-mir-1-2	0.109709
CID:5311	hsa-mir-133a-1	0.10945
CID:448537	hsa-mir-124-2	0.109303
CID:5757	hsa-mir-29b-2	0.109056
CID:5288826	hsa-mir-17	0.109046
CID:3385	hsa-mir-22	0.108501
CID:448537	hsa-mir-142	0.108472
CID:5757	hsa-mir-181a-2	0.108283
CID:448537	hsa-mir-34b	0.108211
CID:3385	hsa-mir-138-1	0.10819
CID:4091	hsa-mir-219-a	0.108018
CID:5311	hsa-mir-200c	0.107989
CID:60750	hsa-mir-29b-1	0.107826
CID:451668	hsa-mir-143	0.107567
CID:5757	hsa-mir-182	0.107265
CID:3385	hsa-mir-373	0.107261
CID:5311	hsa-mir-133a-2	0.107201
CID:448537	hsa-let-7i	0.107173
CID:448537	hsa-mir-150	0.107064
CID:3385	hsa-mir-96	0.106928
CID:448537	hsa-mir-24-1	0.106809
CID:451668	hsa-mir-122	0.106784
CID:5757	hsa-mir-29c	0.106735
CID:451668	hsa-mir-199a-1	0.106544
CID:5311	hsa-mir-210	0.106424
CID:5311	hsa-mir-223	0.106386
CID:448537	hsa-mir-141	0.106272
CID:451668	hsa-let-7b	0.106183
CID:448537	hsa-mir-27a	0.105796
CID:5311	hsa-let-7c	0.105682
CID:5311	hsa-mir-29b-2	0.105482
CID:448537	hsa-mir-214	0.105192
CID:5311	hsa-mir-181a-2	0.10479
CID:3229	hsa-mir-1-1	0.104695
CID:60750	hsa-mir-143	0.104636
CID:448537	hsa-let-7e	0.104602
CID:451668	hsa-mir-1-1	0.104375
CID:60750	hsa-mir-122	0.103775
CID:3385	hsa-mir-20b	0.103663
CID:60750	hsa-mir-199a-1	0.103603
CID:448537	hsa-mir-181b-1	0.103489
CID:5311	hsa-mir-29c	0.103279
CID:3229	hsa-mir-1-2	0.102723
CID:3229	hsa-mir-133a-1	0.102515
CID:451668	hsa-mir-1-2	0.102426
CID:5288826	hsa-mir-34a	0.102378
CID:5757	hsa-mir-34c	0.102263
CID:451668	hsa-mir-133a-1	0.102235
CID:3385	hsa-mir-335	0.102086
CID:60750	hsa-mir-1-1	0.101492
CID:448537	hsa-mir-181b-2	0.10143
CID:448537	hsa-let-7g	0.101097
CID:3229	hsa-mir-200c	0.100956
CID:5311	hsa-mir-200a	0.100867
CID:451668	hsa-mir-200c	0.100586
CID:5757	hsa-mir-92a-2	0.100423
CID:3229	hsa-mir-133a-2	0.100404
CID:448537	hsa-mir-451a	0.100294
CID:3385	hsa-mir-429	0.100217
CID:5757	hsa-mir-106b	0.100169
CID:451668	hsa-mir-133a-2	0.100129
CID:448537	hsa-mir-183	0.0998424
CID:3385	hsa-mir-99a	0.0996682
CID:3229	hsa-mir-223	0.0995755
CID:3229	hsa-mir-210	0.0995508
CID:448537	hsa-mir-148a	0.0995186
CID:451668	hsa-mir-223	0.0992739
CID:448537	hsa-mir-7-1	0.0991887
CID:3385	hsa-mir-629	0.099138
CID:5288826	hsa-mir-20a	0.0990467
CID:5311	hsa-mir-34c	0.0989805
CID:448537	hsa-mir-7-2	0.0989761
CID:3229	hsa-let-7c	0.0988738
CID:451668	hsa-let-7c	0.0985281
CID:5757	hsa-mir-142	0.0985226
CID:448537	hsa-let-7f-1	0.0983525
CID:448537	hsa-mir-205	0.098234
CID:448537	hsa-mir-24-2	0.0982108
CID:3385	hsa-mir-218-1	0.0981483
CID:3385	hsa-mir-199b	0.0980368
CID:448537	hsa-mir-101-2	0.0980342
CID:60750	hsa-mir-200c	0.09792
CID:60700	hsa-mir-219-a	0.0978573
CID:5757	hsa-mir-196a-2	0.0975176
CID:448537	hsa-mir-124-3	0.0973314
CID:60750	hsa-mir-133a-2	0.0973078
CID:5757	hsa-mir-150	0.0972503
CID:3229	hsa-mir-182	0.0971214
CID:448537	hsa-mir-27b	0.0970506
CID:5757	hsa-mir-24-1	0.0969744
CID:5311	hsa-mir-106b	0.0969469
CID:5757	hsa-mir-26a-1	0.0969107
CID:5311	hsa-let-7d	0.0968785
CID:448537	hsa-mir-133b	0.0966769
CID:3385	hsa-mir-30c-2	0.0965457
CID:60750	hsa-mir-210	0.0965293
CID:60750	hsa-mir-223	0.0965187
CID:5757	hsa-mir-141	0.0965007
CID:5757	hsa-mir-26a-2	0.09636
CID:451668	hsa-mir-29c	0.0963548
CID:3385	hsa-mir-378a	0.0962218
CID:5288826	hsa-mir-145	0.0961927
CID:60750	hsa-mir-29b-2	0.0957316
CID:5757	hsa-mir-214	0.0955313
CID:448537	hsa-mir-7-3	0.0954319
CID:5311	hsa-mir-142	0.0953323
CID:448537	hsa-mir-125a	0.0952963
CID:3385	hsa-mir-30c-1	0.0952214
CID:3385	hsa-mir-193a	0.095135
CID:5311	hsa-mir-34b	0.0951031
CID:448537	hsa-mir-101-1	0.0948274
CID:448537	hsa-mir-486	0.0944867
CID:5311	hsa-mir-196a-2	0.0943713
CID:3229	hsa-mir-200a	0.0943384
CID:5311	hsa-let-7i	0.094201
CID:60750	hsa-mir-182	0.0941689
CID:5311	hsa-mir-150	0.0940957
CID:3385	hsa-mir-127	0.0940755
CID:5757	hsa-mir-375	0.0940621
CID:451668	hsa-mir-200a	0.0939995
CID:5757	hsa-mir-181b-1	0.0939402
CID:5311	hsa-mir-26a-1	0.0937741
CID:60750	hsa-mir-29c	0.0936879
CID:5311	hsa-mir-15b	0.093466
CID:5311	hsa-mir-141	0.0933982
CID:5757	hsa-mir-146b	0.0933433
CID:5311	hsa-mir-26a-2	0.0932395
CID:5311	hsa-mir-27a	0.0929823
CID:3229	hsa-mir-9-1	0.0929327
CID:448537	hsa-mir-206	0.092643
CID:451668	hsa-mir-9-1	0.0926119
CID:3229	hsa-mir-34c	0.0925702
CID:5311	hsa-mir-214	0.0924513
CID:448537	hsa-mir-30a	0.0923369
CID:451668	hsa-mir-34c	0.0922511
CID:5757	hsa-mir-181b-2	0.0920658
CID:5311	hsa-let-7e	0.0919389
CID:60750	hsa-mir-200a	0.0914756
CID:3385	hsa-mir-137	0.0912458
CID:451668	hsa-mir-124-1	0.091181
CID:5311	hsa-mir-375	0.0910798
CID:5757	hsa-mir-451a	0.0910688
CID:5311	hsa-mir-181b-1	0.0909602
CID:3229	hsa-mir-92a-2	0.0909455
CID:3229	hsa-mir-106b	0.0907072
CID:451668	hsa-mir-92a-2	0.0906507
CID:5757	hsa-mir-183	0.090634
CID:3229	hsa-let-7d	0.0906228
CID:5311	hsa-mir-146b	0.0903725
CID:5757	hsa-mir-148a	0.0903493
CID:451668	hsa-let-7d	0.0902948
CID:60750	hsa-mir-9-1	0.0900983
CID:5757	hsa-mir-7-1	0.0900217
CID:5757	hsa-mir-7-2	0.0898309
CID:60750	hsa-mir-34c	0.0897715
CID:451668	hsa-mir-124-2	0.0894727
CID:3229	hsa-mir-142	0.0892081
CID:5757	hsa-mir-205	0.0892009
CID:448537	hsa-mir-19b-2	0.0891813
CID:5757	hsa-mir-24-2	0.089172
CID:5311	hsa-mir-181b-2	0.0891512
CID:3385	hsa-mir-103a-1	0.0891268
CID:5757	hsa-mir-101-2	0.0889968
CID:3229	hsa-mir-34b	0.0889508
CID:451668	hsa-mir-142	0.0889201
CID:5288826	hsa-mir-29a	0.0889072
CID:5311	hsa-mir-23a	0.0888976
CID:5311	hsa-let-7g	0.0888565
CID:3385	hsa-mir-212	0.0887918
CID:60750	hsa-mir-124-1	0.0887657
CID:451668	hsa-mir-34b	0.0886415
CID:3385	hsa-mir-129-2	0.0884837
CID:3385	hsa-mir-302b	0.0884032
CID:3385	hsa-mir-499a	0.088358
CID:3229	hsa-mir-196a-2	0.0882826
CID:60750	hsa-mir-92a-2	0.0881686
CID:5311	hsa-mir-451a	0.0881464
CID:3229	hsa-mir-150	0.0880769
CID:5757	hsa-mir-93	0.0880406
CID:5288826	hsa-mir-18a	0.0880122
CID:451668	hsa-mir-196a-2	0.0879847
CID:60750	hsa-mir-106b	0.0879351
CID:451668	hsa-mir-150	0.0878122
CID:5757	hsa-mir-133b	0.0878062
CID:3229	hsa-mir-24-1	0.0877869
CID:3385	hsa-mir-130a	0.0876623
CID:3229	hsa-mir-15b	0.0874775
CID:5311	hsa-mir-148a	0.0874707
CID:451668	hsa-mir-26a-1	0.0874682
CID:3229	hsa-mir-141	0.0873486
CID:3385	hsa-mir-328	0.0872649
CID:451668	hsa-mir-15b	0.0871933
CID:5311	hsa-mir-7-1	0.0871799
CID:60750	hsa-mir-124-2	0.0871095
CID:3229	hsa-mir-9-3	0.0870844
CID:451668	hsa-mir-141	0.0870377
CID:5311	hsa-mir-7-2	0.0869924
CID:451668	hsa-mir-26a-2	0.0869733
CID:3229	hsa-mir-27a	0.0869281
CID:3385	hsa-mir-18b	0.0869274
CID:451668	hsa-mir-9-3	0.0867763
CID:5288826	hsa-mir-126	0.086671
CID:5757	hsa-mir-7-3	0.0866166
CID:448537	hsa-mir-10b	0.0865661
CID:5757	hsa-mir-125a	0.0865214
CID:3229	hsa-mir-214	0.0865047
CID:60750	hsa-mir-142	0.086475
CID:5311	hsa-let-7f-1	0.0864425
CID:5311	hsa-mir-205	0.0863354
CID:5311	hsa-mir-24-2	0.0863166
CID:60750	hsa-mir-34b	0.0862602
CID:3385	hsa-mir-138-2	0.0862458
CID:5311	hsa-mir-101-2	0.0861608
CID:3385	hsa-mir-194-1	0.0861254
CID:5757	hsa-mir-101-1	0.086088
CID:3385	hsa-mir-372	0.0860171
CID:3229	hsa-let-7e	0.0859922
CID:448537	hsa-mir-100	0.0858279
CID:5757	hsa-mir-486	0.0857649
CID:3229	hsa-mir-9-2	0.0857156
CID:451668	hsa-let-7e	0.08569
CID:60750	hsa-mir-196a-2	0.0856069
CID:60750	hsa-let-7i	0.0854477
CID:451668	hsa-mir-9-2	0.0854173
CID:60750	hsa-mir-150	0.0853676
CID:5311	hsa-mir-27b	0.0852988
CID:448537	hsa-mir-193b	0.0852489
CID:5311	hsa-mir-93	0.0852284
CID:3229	hsa-mir-375	0.0851069
CID:5311	hsa-mir-133b	0.0849729
CID:60750	hsa-mir-15b	0.0848008
CID:451668	hsa-mir-375	0.0847779
CID:451668	hsa-mir-181b-1	0.0847485
CID:60750	hsa-mir-141	0.0846987
CID:60750	hsa-mir-26a-2	0.0845924
CID:4091	hsa-mir-21	0.0845546
CID:3229	hsa-mir-146b	0.0845008
CID:60750	hsa-mir-9-3	0.0844441
CID:451668	hsa-mir-146b	0.0842017
CID:5757	hsa-mir-206	0.0841747
CID:5757	hsa-mir-106a	0.0840433
CID:36314	hsa-mir-219-a	0.0839904
CID:448537	hsa-mir-192	0.0839516
CID:5311	hsa-mir-7-3	0.0838767
CID:448537	hsa-mir-107	0.08387
CID:60750	hsa-mir-214	0.0838659
CID:5757	hsa-mir-30a	0.0838236
CID:5311	hsa-mir-125a	0.083756
CID:60750	hsa-let-7e	0.0833877
CID:3385	hsa-mir-103a-2	0.0833822
CID:5311	hsa-mir-101-1	0.0833427
CID:3229	hsa-let-7g	0.0831072
CID:60750	hsa-mir-9-2	0.0831041
CID:3385	hsa-mir-302c	0.0830546
CID:451668	hsa-mir-181b-2	0.0830468
CID:5311	hsa-mir-486	0.0830406
CID:451668	hsa-mir-23a	0.0828962
CID:3385	hsa-mir-194-2	0.0828162
CID:448537	hsa-mir-30b	0.0827882
CID:9444	hsa-mir-219-a	0.0826686
CID:60750	hsa-mir-375	0.0825754
CID:5757	hsa-mir-195	0.0824885
CID:3229	hsa-mir-451a	0.0824537
CID:448537	hsa-mir-638	0.0824445
CID:451668	hsa-mir-451a	0.0821813
CID:3229	hsa-mir-183	0.0820454
CID:3385	hsa-mir-708	0.0819696
CID:60750	hsa-mir-146b	0.0819492
CID:3229	hsa-mir-148a	0.0817797
CID:451668	hsa-mir-183	0.0817449
CID:451668	hsa-mir-148a	0.081496
CID:3385	hsa-mir-140	0.0814742
CID:3385	hsa-mir-204	0.0814426
CID:5288826	hsa-mir-92a-1	0.0814359
CID:451668	hsa-mir-7-1	0.0811655
CID:5311	hsa-mir-30a	0.08116
CID:451668	hsa-mir-7-2	0.080998
CID:5757	hsa-mir-19b-2	0.0809881
CID:5288826	hsa-mir-222	0.0809793
CID:3229	hsa-let-7f-1	0.0808598
CID:3385	hsa-mir-324	0.0808104
CID:3229	hsa-mir-24-2	0.0807101
CID:60750	hsa-mir-23a	0.0806414
CID:60750	hsa-let-7g	0.0805883
CID:5288826	hsa-let-7a-1	0.0805733
CID:448537	hsa-mir-96	0.0805647
CID:451668	hsa-mir-205	0.0804629
CID:451668	hsa-mir-101-2	0.0802699
CID:5288826	hsa-mir-19a	0.0801047
CID:60750	hsa-mir-451a	0.0799482
CID:5311	hsa-mir-195	0.0798498
CID:448537	hsa-mir-23b	0.0798407
CID:448537	hsa-mir-224	0.0798281
CID:3229	hsa-mir-27b	0.0797684
CID:3229	hsa-mir-93	0.079705
CID:451668	hsa-mir-124-3	0.0796359
CID:60750	hsa-mir-183	0.0795713
CID:3229	hsa-mir-133b	0.0794802
CID:60750	hsa-mir-148a	0.0793218
CID:451668	hsa-mir-133b	0.0792226
CID:10635	hsa-mir-155	0.0791216
CID:60750	hsa-mir-7-1	0.0790326
CID:3385	hsa-mir-99b	0.0790172
CID:3385	hsa-mir-542	0.0789761
CID:3385	hsa-mir-92b	0.0789248
CID:60750	hsa-mir-7-2	0.0788661
CID:60750	hsa-let-7f-1	0.0784069
CID:5311	hsa-mir-19b-2	0.0783752
CID:3385	hsa-mir-497	0.078358
CID:60750	hsa-mir-24-2	0.0782877
CID:60750	hsa-mir-101-2	0.0781236
CID:451668	hsa-mir-7-3	0.078099
CID:448537	hsa-mir-132	0.0779359
CID:5757	hsa-mir-100	0.07792
CID:5757	hsa-mir-25	0.0778565
CID:451668	hsa-mir-101-1	0.0776496
CID:3229	hsa-mir-486	0.0776115
CID:5288826	hsa-let-7a-3	0.0776062
CID:60750	hsa-mir-124-3	0.0775583
CID:5757	hsa-mir-193b	0.0774009
CID:60750	hsa-mir-27b	0.077354
CID:451668	hsa-mir-486	0.0773329
CID:36462	hsa-mir-155	0.0773278
CID:60750	hsa-mir-93	0.077289
CID:3385	hsa-mir-494	0.0770986
CID:60750	hsa-mir-133b	0.077086
CID:5288826	hsa-mir-31	0.0768407
CID:3385	hsa-mir-181d	0.0765279
CID:60700	hsa-mir-21	0.0764241
CID:3229	hsa-mir-206	0.0762467
CID:5757	hsa-mir-192	0.0762449
CID:5311	hsa-mir-10b	0.0760866
CID:3229	hsa-mir-106a	0.0760839
CID:5288826	hsa-mir-15a	0.0760555
CID:60750	hsa-mir-7-3	0.076043
CID:451668	hsa-mir-206	0.076025
CID:60750	hsa-mir-125a	0.0759527
CID:451668	hsa-mir-106a	0.0758139
CID:3385	hsa-mir-625	0.0756293
CID:451668	hsa-mir-30a	0.0756147
CID:5757	hsa-mir-218-2	0.0756141
CID:60750	hsa-mir-101-1	0.0755697
CID:448537	hsa-mir-429	0.0755037
CID:5311	hsa-mir-100	0.0754416
CID:5311	hsa-mir-25	0.0753943
CID:448537	hsa-mir-574	0.075376
CID:5288826	hsa-let-7a-2	0.0753145
CID:60750	hsa-mir-486	0.0752909
CID:5757	hsa-mir-196a-1	0.0752793
CID:3385	hsa-mir-650	0.0752021
CID:448537	hsa-mir-99a	0.0751174
CID:448537	hsa-mir-663a	0.0751118
CID:5790	hsa-mir-219-a	0.0750424
CID:5288826	hsa-mir-19b-1	0.0749572
CID:448537	hsa-mir-629	0.0747381
CID:3229	hsa-mir-195	0.074677
CID:451668	hsa-mir-195	0.074438
CID:3385	hsa-mir-139	0.0743522
CID:5757	hsa-mir-22	0.0742237
CID:5288826	hsa-mir-200b	0.0741511
CID:3385	hsa-mir-518c	0.0741434
CID:5757	hsa-mir-138-1	0.0740159
CID:448537	hsa-mir-218-1	0.0740151
CID:3385	hsa-mir-302a	0.0739641
CID:3385	hsa-mir-135a-1	0.0739141
CID:60750	hsa-mir-206	0.0738903
CID:448537	hsa-mir-199b	0.0738874
CID:60750	hsa-mir-106a	0.0737856
CID:5311	hsa-mir-192	0.073783
CID:5311	hsa-mir-107	0.0737141
CID:3385	hsa-mir-370	0.0736084
CID:60750	hsa-mir-30a	0.0735965
CID:3229	hsa-mir-19b-2	0.0733736
CID:5757	hsa-mir-373	0.0733624
CID:5311	hsa-mir-218-2	0.0732398
CID:451668	hsa-mir-19b-2	0.0731621
CID:5757	hsa-mir-96	0.0731469
CID:3385	hsa-mir-409	0.0729411
CID:5311	hsa-mir-196a-1	0.072881
CID:5288826	hsa-mir-29b-1	0.0727964
CID:448537	hsa-mir-30c-2	0.0727725
CID:5311	hsa-mir-30b	0.0727611
CID:446220	hsa-mir-219-a	0.0725553
CID:448537	hsa-mir-378a	0.0724946
CID:5311	hsa-mir-638	0.0724598
CID:5757	hsa-mir-224	0.0724542
CID:60750	hsa-mir-195	0.0724231
CID:3385	hsa-mir-874	0.0722209
CID:448537	hsa-mir-342	0.0721307
CID:5288826	hsa-mir-199a-2	0.0720521
CID:448537	hsa-mir-30c-1	0.0717733
CID:448537	hsa-mir-193a	0.0717131
CID:5311	hsa-mir-138-1	0.071681
CID:60750	hsa-mir-19b-2	0.0710957
CID:3229	hsa-mir-10b	0.0710769
CID:5311	hsa-mir-373	0.0710279
CID:448537	hsa-mir-127	0.0709099
CID:5757	hsa-mir-20b	0.0709054
CID:451668	hsa-mir-10b	0.0708019
CID:5757	hsa-mir-132	0.0707877
CID:5288826	hsa-mir-143	0.0705648
CID:3385	hsa-mir-424	0.070523
CID:3229	hsa-mir-100	0.0705128
CID:3229	hsa-mir-25	0.070464
CID:451668	hsa-mir-100	0.0702508
CID:5311	hsa-mir-23b	0.07017
CID:5311	hsa-mir-224	0.0701635
CID:3385	hsa-mir-345	0.0700875
CID:5288826	hsa-mir-122	0.0700685
CID:5288826	hsa-mir-199a-1	0.0699117
CID:5757	hsa-mir-335	0.0698301
CID:448537	hsa-mir-26b	0.0697563
CID:5288826	hsa-let-7b	0.0696684
CID:3229	hsa-mir-192	0.0690315
CID:60750	hsa-mir-10b	0.0689734
CID:3229	hsa-mir-107	0.0688938
CID:3385	hsa-mir-371a	0.0688908
CID:451668	hsa-mir-192	0.0688044
CID:448537	hsa-mir-137	0.0687655
CID:3385	hsa-mir-184	0.0687215
CID:3385	hsa-mir-134	0.068702
CID:5311	hsa-mir-20b	0.068655
CID:5757	hsa-mir-429	0.0685598
CID:5288826	hsa-mir-1-1	0.0684839
CID:5757	hsa-mir-574	0.0684377
CID:3229	hsa-mir-218-2	0.0684107
CID:60750	hsa-mir-100	0.0684036
CID:60750	hsa-mir-25	0.0683574
CID:5757	hsa-mir-99a	0.0681839
CID:3385	hsa-mir-98	0.068179
CID:451668	hsa-mir-218-2	0.0681454
CID:3229	hsa-mir-196a-1	0.0681215
CID:3229	hsa-mir-30b	0.0680875
CID:3385	hsa-mir-196b	0.0680874
CID:3385	hsa-mir-491	0.0680746
CID:60838	hsa-mir-219-a	0.0679908
CID:60750	hsa-mir-193b	0.0679471
CID:5757	hsa-mir-320a	0.0678956
CID:451668	hsa-mir-196a-1	0.0678711
CID:5757	hsa-mir-629	0.0678172
CID:3229	hsa-mir-638	0.067716
CID:5311	hsa-mir-335	0.0676215
CID:5288826	hsa-mir-181a-1	0.0673792
CID:5288826	hsa-mir-1-2	0.0672062
CID:3229	hsa-mir-22	0.0671706
CID:448537	hsa-mir-103a-1	0.0671641
CID:5757	hsa-mir-218-1	0.0671523
CID:5288826	hsa-mir-133a-1	0.0670759
CID:5757	hsa-mir-199b	0.0670681
CID:3229	hsa-mir-138-1	0.0669976
CID:60750	hsa-mir-192	0.0669284
CID:3385	hsa-mir-449b	0.0668969
CID:448537	hsa-mir-212	0.0668842
CID:3385	hsa-mir-181c	0.066867
CID:3385	hsa-mir-1290	0.0668415
CID:60750	hsa-mir-107	0.0668388
CID:451668	hsa-mir-138-1	0.06674
CID:448537	hsa-mir-129-2	0.0666985
CID:448537	hsa-mir-197	0.066676
CID:448537	hsa-mir-302b	0.0666597
CID:448537	hsa-mir-128-2	0.0666258
CID:448537	hsa-mir-499a	0.0665597
CID:3385	hsa-mir-211	0.0664778
CID:3229	hsa-mir-373	0.06641
CID:60750	hsa-mir-218-2	0.0663915
CID:5311	hsa-mir-429	0.0663523
CID:451668	hsa-mir-373	0.0661823
CID:60750	hsa-mir-196a-1	0.066087
CID:448537	hsa-mir-130a	0.066071
CID:5311	hsa-mir-99a	0.0660206
CID:60750	hsa-mir-30b	0.0660143
CID:5311	hsa-mir-663a	0.0660134
CID:5288826	hsa-mir-200c	0.0660105
CID:3385	hsa-mir-296	0.0659801
CID:451668	hsa-mir-96	0.0659782
CID:5757	hsa-mir-378a	0.0658146
CID:3385	hsa-mir-326	0.0657691
CID:5311	hsa-mir-320a	0.0657439
CID:448537	hsa-mir-328	0.0657428
CID:60750	hsa-mir-638	0.0656942
CID:5288826	hsa-mir-133a-2	0.0656933
CID:36314	hsa-mir-21	0.0656852
CID:3229	hsa-mir-23b	0.0656383
CID:3229	hsa-mir-224	0.0655819
CID:448537	hsa-mir-18b	0.0655469
CID:5757	hsa-mir-342	0.0654824
CID:451668	hsa-mir-224	0.0653425
CID:3385	hsa-mir-492	0.0652333
CID:60750	hsa-mir-22	0.0651636
CID:5288826	hsa-mir-223	0.065134
CID:5288826	hsa-mir-210	0.0651092
CID:5757	hsa-mir-193a	0.0650833
CID:5311	hsa-mir-218-1	0.0650477
CID:448537	hsa-mir-138-2	0.0650089
CID:60750	hsa-mir-138-1	0.0649846
CID:5311	hsa-mir-199b	0.0649445
CID:9444	hsa-mir-21	0.0648522
CID:448537	hsa-mir-372	0.064808
CID:31703	hsa-mir-155	0.0646607
CID:5288826	hsa-let-7c	0.0646451
CID:3385	hsa-mir-208a	0.0646401
CID:5288826	hsa-mir-29b-2	0.0646337
CID:5757	hsa-mir-127	0.0643577
CID:3385	hsa-mir-302d	0.0642417
CID:60750	hsa-mir-96	0.0642159
CID:3229	hsa-mir-20b	0.0641849
CID:5288826	hsa-mir-181a-2	0.0641288
CID:3385	hsa-mir-219-1	0.064107
CID:3229	hsa-mir-132	0.064088
CID:5311	hsa-mir-30c-2	0.0639645
CID:451668	hsa-mir-132	0.0638839
CID:448537	hsa-mir-191	0.0638595
CID:5311	hsa-mir-378a	0.0637153
CID:60750	hsa-mir-23b	0.0636496
CID:60750	hsa-mir-224	0.0636162
CID:5288826	hsa-mir-182	0.0635037
CID:448537	hsa-mir-483	0.063431
CID:5311	hsa-mir-342	0.0633901
CID:5757	hsa-mir-26b	0.06334
CID:3385	hsa-mir-339	0.0633022
CID:5288826	hsa-mir-29c	0.0632101
CID:3229	hsa-mir-335	0.0632083
CID:5311	hsa-mir-193a	0.063035
CID:448537	hsa-mir-149	0.0630173
CID:451668	hsa-mir-335	0.0629868
CID:3385	hsa-mir-337	0.0629313
CID:448537	hsa-mir-103a-2	0.0628476
CID:448537	hsa-mir-302c	0.0626281
CID:3385	hsa-mir-28	0.0626092
CID:3385	hsa-mir-130b	0.0625755
CID:5757	hsa-mir-137	0.0624168
CID:60750	hsa-mir-20b	0.0622525
CID:3385	hsa-mir-500a	0.0622266
CID:3385	hsa-mir-503	0.0621565
CID:3385	hsa-mir-148b	0.062121
CID:3229	hsa-mir-429	0.0620492
CID:3229	hsa-mir-574	0.0619459
CID:451668	hsa-mir-429	0.0618287
CID:3385	hsa-mir-32	0.0618017
CID:448537	hsa-mir-708	0.0617639
CID:3229	hsa-mir-663a	0.0617566
CID:451668	hsa-mir-574	0.0617266
CID:5288826	hsa-mir-200a	0.0616805
CID:451668	hsa-mir-663a	0.0615597
CID:451668	hsa-mir-99a	0.0614696
CID:3229	hsa-mir-320a	0.061434
CID:448537	hsa-mir-140	0.0613993
CID:448537	hsa-mir-204	0.0613839
CID:3229	hsa-mir-629	0.0613459
CID:60750	hsa-mir-335	0.0613137
CID:5311	hsa-mir-26b	0.0613066
CID:3385	hsa-mir-449a	0.0611374
CID:451668	hsa-mir-629	0.0611181
CID:3385	hsa-mir-520d	0.0610885
CID:5288826	hsa-mir-9-1	0.0607527
CID:3229	hsa-mir-218-1	0.0607498
CID:5757	hsa-mir-212	0.0607287
CID:5288826	hsa-mir-34c	0.0605308
CID:5757	hsa-mir-197	0.0605241
CID:5757	hsa-mir-129-2	0.0605219
CID:451668	hsa-mir-218-1	0.0605126
CID:451668	hsa-mir-199b	0.0604746
CID:5757	hsa-mir-499a	0.0604369
CID:5311	hsa-mir-137	0.0604367
CID:448537	hsa-mir-135b	0.0603576
CID:60750	hsa-mir-429	0.0601762
CID:3385	hsa-mir-338	0.0601527
CID:60750	hsa-mir-574	0.0600783
CID:5757	hsa-mir-130a	0.0599658
CID:5757	hsa-mir-152	0.0599459
CID:60750	hsa-mir-663a	0.0598718
CID:60750	hsa-mir-99a	0.0598535
CID:5288826	hsa-mir-124-1	0.0598322
CID:3229	hsa-mir-30c-2	0.0597609
CID:5757	hsa-mir-328	0.059689
CID:3229	hsa-mir-378a	0.0595757
CID:3385	hsa-mir-506	0.0595634
CID:451668	hsa-mir-30c-2	0.05954
CID:448537	hsa-mir-99b	0.0595392
CID:60750	hsa-mir-629	0.0595348
CID:448537	hsa-mir-542	0.0595309
CID:5757	hsa-mir-18b	0.0594697
CID:5288826	hsa-mir-92a-2	0.059464
CID:3385	hsa-mir-30d	0.0594199
CID:31401	hsa-mir-219-a	0.0593624
CID:4091	hsa-mir-155	0.0593397
CID:5288826	hsa-mir-106b	0.0593209
CID:3229	hsa-mir-342	0.0592811
CID:5288826	hsa-let-7d	0.0592402
CID:451668	hsa-mir-342	0.0590905
CID:5311	hsa-mir-103a-1	0.0590339
CID:5757	hsa-mir-138-2	0.059002
CID:60750	hsa-mir-218-1	0.0589623
CID:3229	hsa-mir-30c-1	0.0589393
CID:5757	hsa-mir-194-1	0.0589238
CID:3385	hsa-mir-516a-2	0.0589049
CID:60750	hsa-mir-199b	0.0588864
CID:5757	hsa-mir-372	0.0588335
CID:5311	hsa-mir-212	0.0587849
CID:3385	hsa-mir-363	0.0587671
CID:451668	hsa-mir-30c-1	0.0587232
CID:5288826	hsa-mir-124-2	0.058714
CID:448537	hsa-mir-10a	0.0586161
CID:5790	hsa-mir-21	0.0585906
CID:5311	hsa-mir-302b	0.0585872
CID:5311	hsa-mir-128-2	0.0585572
CID:5311	hsa-mir-499a	0.0585004
CID:5288826	hsa-mir-142	0.0583383
CID:3385	hsa-mir-550a-1	0.0582934
CID:3385	hsa-mir-550a-2	0.0582934
CID:3229	hsa-mir-127	0.0582334
CID:5288826	hsa-mir-34b	0.0581596
CID:448537	hsa-mir-494	0.0580818
CID:5311	hsa-mir-130a	0.0580696
CID:5311	hsa-mir-152	0.0580487
CID:451668	hsa-mir-127	0.058017
CID:60750	hsa-mir-30c-2	0.0579885
CID:448537	hsa-mir-151a	0.0579599
CID:5757	hsa-mir-191	0.0579419
CID:5311	hsa-mir-328	0.0577824
CID:60750	hsa-mir-378a	0.0577746
CID:5288826	hsa-mir-196a-2	0.0577436
CID:448537	hsa-mir-30e	0.0576471
CID:5288826	hsa-let-7i	0.0576185
CID:5311	hsa-mir-18b	0.0576051
CID:5757	hsa-mir-483	0.05759
CID:3229	hsa-mir-26b	0.057342
CID:60750	hsa-mir-30c-1	0.0571922
CID:5757	hsa-mir-149	0.0571865
CID:451668	hsa-mir-26b	0.0571536
CID:60750	hsa-mir-193a	0.0571423
CID:5311	hsa-mir-138-2	0.057136
CID:5288826	hsa-mir-141	0.0571154
CID:5311	hsa-mir-194-1	0.0570489
CID:5757	hsa-mir-103a-2	0.0570435
CID:3385	hsa-mir-516a-1	0.0570378
CID:5311	hsa-mir-372	0.0569544
CID:5288826	hsa-mir-9-3	0.0569288
CID:5288826	hsa-mir-27a	0.0568537
CID:5757	hsa-mir-302c	0.0568246
CID:448537	hsa-mir-128-1	0.0567505
CID:448537	hsa-mir-650	0.0566996
CID:5757	hsa-mir-194-2	0.0566568
CID:446220	hsa-mir-21	0.0566552
CID:5288826	hsa-mir-214	0.0565676
CID:60750	hsa-mir-127	0.0565012
CID:3229	hsa-mir-137	0.0564963
CID:216239	hsa-mir-21	0.0563893
CID:3385	hsa-mir-301a	0.0563234
CID:451668	hsa-mir-137	0.0562906
CID:3385	hsa-mir-630	0.0562861
CID:3385	hsa-mir-493	0.0562735
CID:5288826	hsa-let-7e	0.0562284
CID:3385	hsa-mir-376a-2	0.0561865
CID:5311	hsa-mir-191	0.0561253
CID:5757	hsa-mir-708	0.0560733
CID:448537	hsa-mir-139	0.0560657
CID:5288826	hsa-mir-9-2	0.0560342
CID:3385	hsa-mir-367	0.0560266
CID:448537	hsa-mir-518c	0.0558705
CID:148124	hsa-mir-219-a	0.0557906
CID:448537	hsa-mir-302a	0.0557611
CID:5311	hsa-mir-483	0.0557497
CID:448537	hsa-mir-135a-1	0.0557473
CID:3385	hsa-mir-608	0.0557369
CID:5757	hsa-mir-140	0.0557274
CID:5757	hsa-mir-204	0.0557222
CID:5288826	hsa-mir-375	0.0556433
CID:60750	hsa-mir-26b	0.0556033
CID:448537	hsa-mir-302f	0.0555522
CID:5311	hsa-mir-149	0.0553835
CID:10635	hsa-mir-146a	0.0553776
CID:3385	hsa-mir-215	0.055285
CID:5757	hsa-mir-324	0.0552658
CID:5288826	hsa-mir-146b	0.0552539
CID:5311	hsa-mir-103a-2	0.0552384
CID:448537	hsa-mir-320c-2	0.0552367
CID:3229	hsa-mir-103a-1	0.0551775
CID:3385	hsa-mir-383	0.0551158
CID:5311	hsa-mir-302c	0.0550429
CID:3385	hsa-mir-595	0.0550218
CID:3385	hsa-mir-208b	0.0548633
CID:5311	hsa-mir-194-2	0.0548543
CID:60750	hsa-mir-137	0.0547977
CID:451668	hsa-mir-212	0.054797
CID:3229	hsa-mir-197	0.0547772
CID:5757	hsa-mir-135b	0.0547633
CID:3229	hsa-mir-129-2	0.0547544
CID:3229	hsa-mir-302b	0.0547179
CID:3229	hsa-mir-499a	0.0546994
CID:451668	hsa-mir-197	0.0545832
CID:451668	hsa-mir-129-2	0.0545573
CID:451668	hsa-mir-128-2	0.0545453
CID:451668	hsa-mir-499a	0.0545214
CID:451668	hsa-mir-302b	0.0545093
CID:448537	hsa-mir-874	0.0544228
CID:3385	hsa-mir-186	0.0543929
CID:448537	hsa-mir-320c-1	0.0543726
CID:5288826	hsa-let-7g	0.0543276
CID:3385	hsa-mir-187	0.0542883
CID:5311	hsa-mir-708	0.0542837
CID:3229	hsa-mir-130a	0.0542671
CID:36462	hsa-mir-146a	0.0540947
CID:5757	hsa-mir-99b	0.0540486
CID:451668	hsa-mir-152	0.0540382
CID:3229	hsa-mir-328	0.0540284
CID:5757	hsa-mir-92b	0.0539876
CID:3385	hsa-mir-144	0.0539676
CID:5311	hsa-mir-204	0.053948
CID:5288826	hsa-mir-451a	0.0539306
CID:451668	hsa-mir-328	0.0538456
CID:3385	hsa-mir-488	0.0538193
CID:3229	hsa-mir-18b	0.053792
CID:5288826	hsa-mir-183	0.0536357
CID:60700	hsa-mir-155	0.0536226
CID:5757	hsa-mir-497	0.0536112
CID:451668	hsa-mir-18b	0.0535845
CID:3385	hsa-mir-502	0.0535341
CID:60750	hsa-mir-103a-1	0.0535284
CID:5311	hsa-mir-324	0.0535273
CID:5288826	hsa-mir-148a	0.053486
CID:3229	hsa-mir-138-2	0.053414
CID:3229	hsa-mir-194-1	0.0533119
CID:5288826	hsa-mir-7-1	0.0532664
CID:3229	hsa-mir-372	0.0532516
CID:448537	hsa-mir-1226	0.0532303
CID:451668	hsa-mir-138-2	0.0532109
CID:5757	hsa-mir-10a	0.0532023
CID:5288826	hsa-mir-7-2	0.0531561
CID:451668	hsa-mir-194-1	0.0531145
CID:60750	hsa-mir-302b	0.0531057
CID:448537	hsa-mir-424	0.0531033
CID:60838	hsa-mir-21	0.0530906
CID:451668	hsa-mir-372	0.0530702
CID:60750	hsa-mir-499a	0.0530628
CID:5311	hsa-mir-135b	0.0530477
CID:5288826	hsa-let-7f-1	0.0528631
CID:3385	hsa-mir-153-2	0.0528467
CID:5288826	hsa-mir-205	0.0527928
CID:5757	hsa-mir-494	0.052737
CID:6013	hsa-mir-219-a	0.0526988
CID:5288826	hsa-mir-101-2	0.0526754
CID:60750	hsa-mir-130a	0.0526533
CID:60750	hsa-mir-152	0.052627
CID:5757	hsa-mir-151a	0.0525948
CID:3385	hsa-mir-513a-1	0.0525939
CID:3385	hsa-mir-129-1	0.0524338
CID:3229	hsa-mir-191	0.0524118
CID:448537	hsa-mir-1915	0.0524026
CID:5757	hsa-mir-30e	0.0523575
CID:5757	hsa-mir-181d	0.0523455
CID:5311	hsa-mir-92b	0.0522883
CID:10635	hsa-mir-125b-1	0.0522708
CID:5288826	hsa-mir-124-3	0.0522622
CID:3385	hsa-mir-362	0.0522321
CID:10635	hsa-mir-17	0.0522253
CID:60750	hsa-mir-18b	0.0522111
CID:5288826	hsa-mir-27b	0.0521603
CID:3229	hsa-mir-483	0.0521446
CID:5288826	hsa-mir-93	0.0521169
CID:5288826	hsa-mir-133b	0.0519925
CID:451668	hsa-mir-483	0.0519697
CID:5311	hsa-mir-497	0.0519359
CID:60750	hsa-mir-138-2	0.0518023
CID:448537	hsa-mir-134	0.0517519
CID:3229	hsa-mir-149	0.0517505
CID:448537	hsa-mir-184	0.0517505
CID:5757	hsa-mir-625	0.0517478
CID:3229	hsa-mir-103a-2	0.0516204
CID:5757	hsa-mir-671	0.0515529
CID:451668	hsa-mir-149	0.051552
CID:3385	hsa-mir-219-2	0.0515378
CID:5311	hsa-mir-10a	0.0515226
CID:451668	hsa-mir-103a-2	0.0514375
CID:5757	hsa-mir-650	0.0514364
CID:3385	hsa-mir-526a-1	0.0514325
CID:3385	hsa-mir-425	0.0514282
CID:3229	hsa-mir-302c	0.0514021
CID:448537	hsa-mir-98	0.0513634
CID:448537	hsa-mir-196b	0.0512973
CID:3385	hsa-mir-455	0.0512896
CID:448537	hsa-mir-491	0.0512807
CID:3229	hsa-mir-194-2	0.051262
CID:5288826	hsa-mir-7-3	0.0512555
CID:5288826	hsa-mir-125a	0.0512093
CID:3385	hsa-mir-760	0.0511982
CID:3385	hsa-mir-432	0.0511554
CID:448537	hsa-mir-423	0.0510919
CID:451668	hsa-mir-194-2	0.0510733
CID:5311	hsa-mir-494	0.0510462
CID:3385	hsa-mir-217	0.0510143
CID:36462	hsa-mir-17	0.0510082
CID:5288826	hsa-mir-101-1	0.0509549
CID:5311	hsa-mir-151a	0.0509431
CID:60750	hsa-mir-191	0.0508692
CID:5757	hsa-mir-139	0.0508604
CID:3385	hsa-mir-1224	0.0507907
CID:5288826	hsa-mir-486	0.0507594
CID:3229	hsa-mir-708	0.0507549
CID:5311	hsa-mir-181d	0.050693
CID:3385	hsa-mir-744	0.0506555
CID:5757	hsa-mir-302a	0.0506019
CID:5757	hsa-mir-135a-1	0.0505698
CID:451668	hsa-mir-708	0.0505697
CID:60750	hsa-mir-483	0.0505612
CID:448537	hsa-mir-449b	0.0504344
CID:3229	hsa-mir-140	0.0504272
CID:3229	hsa-mir-204	0.050424
CID:5757	hsa-mir-302f	0.0504146
CID:448537	hsa-mir-1290	0.0503757
CID:448537	hsa-mir-181c	0.0503611
CID:5757	hsa-mir-370	0.0503491
CID:451668	hsa-mir-140	0.0502512
CID:451668	hsa-mir-204	0.0502407
CID:3385	hsa-mir-95	0.050237
CID:3385	hsa-mir-498	0.0502039
CID:448537	hsa-mir-365a	0.0501667
CID:5757	hsa-mir-320c-2	0.0501374
CID:5311	hsa-mir-625	0.0501193
CID:448537	hsa-mir-211	0.050102
CID:60750	hsa-mir-103a-2	0.0500837
CID:3385	hsa-mir-513a-2	0.0500817
CID:3229	hsa-mir-324	0.0500033
CID:3385	hsa-mir-450a-2	0.049903
CID:5311	hsa-mir-671	0.0498943
CID:60750	hsa-mir-302c	0.0498926
CID:5311	hsa-mir-128-1	0.0498776
CID:5288826	hsa-mir-206	0.0498759
CID:5311	hsa-mir-650	0.0498295
CID:451668	hsa-mir-324	0.0498272
CID:448537	hsa-mir-296	0.0497656
CID:5288826	hsa-mir-106a	0.0497418
CID:60750	hsa-mir-194-2	0.0497382
CID:5288826	hsa-mir-30a	0.0496264
CID:3385	hsa-mir-330	0.0496239
CID:3385	hsa-mir-516b-2	0.0495984
CID:3385	hsa-mir-520f	0.0495599
CID:448537	hsa-mir-326	0.0495573
CID:3229	hsa-mir-135b	0.0495387
CID:3385	hsa-mir-621	0.04944
CID:5757	hsa-mir-874	0.0493989
CID:5757	hsa-mir-320c-1	0.0493589
CID:451668	hsa-mir-135b	0.04934
CID:5311	hsa-mir-139	0.0492753
CID:60750	hsa-mir-708	0.0492246
CID:5311	hsa-mir-518c	0.0491029
CID:10635	hsa-mir-34a	0.0490392
CID:5311	hsa-mir-302a	0.0490025
CID:5311	hsa-mir-135a-1	0.0489969
CID:60750	hsa-mir-140	0.0489251
CID:3385	hsa-mir-452	0.0489245
CID:3229	hsa-mir-99b	0.0489169
CID:3229	hsa-mir-542	0.0488956
CID:3229	hsa-mir-92b	0.0488662
CID:5288826	hsa-mir-195	0.0488512
CID:5311	hsa-mir-302f	0.0488215
CID:3385	hsa-mir-216a	0.0487929
CID:3385	hsa-mir-346	0.0487707
CID:5311	hsa-mir-370	0.0487497
CID:451668	hsa-mir-99b	0.0487452
CID:451668	hsa-mir-542	0.0487185
CID:451668	hsa-mir-92b	0.0486906
CID:3385	hsa-mir-381	0.0486837
CID:448537	hsa-mir-208a	0.0486693
CID:5311	hsa-mir-320c-2	0.0485529
CID:3229	hsa-mir-497	0.0484937
CID:3385	hsa-mir-514a-1	0.0484718
CID:3385	hsa-mir-514a-2	0.0484718
CID:448537	hsa-mir-302d	0.0484457
CID:5757	hsa-mir-1226	0.0483253
CID:448537	hsa-mir-219-1	0.0483213
CID:451668	hsa-mir-497	0.0483085
CID:3229	hsa-mir-10a	0.0481552
CID:60750	hsa-mir-135b	0.0480812
CID:3385	hsa-mir-382	0.0480088
CID:5288826	hsa-mir-19b-2	0.0479787
CID:451668	hsa-mir-10a	0.0479783
CID:5757	hsa-mir-345	0.0479379
CID:36462	hsa-mir-34a	0.0478836
CID:5311	hsa-mir-874	0.0478325
CID:5311	hsa-mir-320c-1	0.0477922
CID:3229	hsa-mir-494	0.0477388
CID:448537	hsa-mir-339	0.047705
CID:3385	hsa-mir-657	0.047692
CID:3229	hsa-mir-151a	0.0475873
CID:3385	hsa-mir-450a-1	0.0475806
CID:3385	hsa-mir-516b-1	0.0475566
CID:3385	hsa-mir-515-2	0.0475558
CID:60750	hsa-mir-99b	0.047449
CID:10635	hsa-mir-20a	0.0474376
CID:60750	hsa-mir-542	0.0474346
CID:60750	hsa-mir-92b	0.0474093
CID:451668	hsa-mir-151a	0.0474066
CID:3229	hsa-mir-181d	0.047387
CID:451668	hsa-mir-30e	0.0472594
CID:448537	hsa-mir-28	0.0471557
CID:10635	hsa-mir-125b-2	0.047128
CID:5757	hsa-mir-371a	0.0471198
CID:60750	hsa-mir-497	0.0470741
CID:5757	hsa-mir-184	0.0469941
CID:5757	hsa-mir-134	0.0469888
CID:3385	hsa-mir-593	0.0469621
CID:448537	hsa-mir-500a	0.0469033
CID:448537	hsa-mir-503	0.0468173
CID:3229	hsa-mir-625	0.0468051
CID:448537	hsa-mir-148b	0.0468045
CID:5311	hsa-mir-1226	0.0467842
CID:60750	hsa-mir-10a	0.0467132
CID:5311	hsa-mir-424	0.0466702
CID:3229	hsa-mir-671	0.0466686
CID:448537	hsa-mir-1286	0.0466487
CID:451668	hsa-mir-625	0.0466215
CID:5757	hsa-mir-196b	0.0465638
CID:5757	hsa-mir-491	0.0465606
CID:448537	hsa-mir-32	0.0465597
CID:3229	hsa-mir-650	0.0465293
CID:451668	hsa-mir-671	0.046511
CID:3385	hsa-mir-376a-1	0.0464995
CID:5288826	hsa-mir-10b	0.0464681
CID:451668	hsa-mir-128-1	0.0464582
CID:3385	hsa-mir-584	0.046388
CID:451668	hsa-mir-650	0.046363
CID:5757	hsa-mir-423	0.0463604
CID:448537	hsa-mir-1246	0.0463567
CID:36462	hsa-mir-20a	0.046331
CID:60750	hsa-mir-494	0.0462978
CID:448537	hsa-mir-519c	0.0462613
CID:31401	hsa-mir-21	0.0462413
CID:60750	hsa-mir-151a	0.046178
CID:448537	hsa-mir-501	0.0461687
CID:3385	hsa-mir-299	0.0461153
CID:5288826	hsa-mir-100	0.0461036
CID:448537	hsa-mir-449a	0.0460901
CID:3385	hsa-mir-431	0.0460895
CID:36314	hsa-mir-155	0.0460846
CID:10635	hsa-mir-145	0.0460828
CID:5288826	hsa-mir-25	0.0460778
CID:5311	hsa-mir-1915	0.0460567
CID:448537	hsa-mir-520d	0.0460554
CID:60750	hsa-mir-30e	0.0459637
CID:60750	hsa-mir-181d	0.0459632
CID:3229	hsa-mir-518c	0.0458903
CID:3385	hsa-mir-421	0.0458419
CID:451668	hsa-mir-139	0.0458359
CID:5288826	hsa-mir-193b	0.0458084
CID:3229	hsa-mir-302a	0.0457816
CID:5757	hsa-mir-449b	0.0457654
CID:3229	hsa-mir-135a-1	0.04574
CID:451668	hsa-mir-518c	0.0457336
CID:5757	hsa-mir-181c	0.0457285
CID:5757	hsa-mir-1290	0.0457203
CID:3385	hsa-mir-154	0.0456376
CID:3229	hsa-mir-302f	0.0456156
CID:451668	hsa-mir-302a	0.045612
CID:5311	hsa-mir-371a	0.0456108
CID:3385	hsa-mir-642a	0.04558
CID:3229	hsa-mir-370	0.0455759
CID:451668	hsa-mir-135a-1	0.0455602
CID:5757	hsa-mir-365a	0.0455208
CID:9444	hsa-mir-155	0.0455122
CID:3385	hsa-mir-518d	0.0454868
CID:5311	hsa-mir-184	0.0454805
CID:451668	hsa-mir-302f	0.0454457
CID:60750	hsa-mir-625	0.0454276
CID:451668	hsa-mir-370	0.0454139
CID:3229	hsa-mir-320c-2	0.0453725
CID:448537	hsa-mir-338	0.0453565
CID:10635	hsa-mir-16-1	0.045334
CID:31703	hsa-mir-146a	0.0452568
CID:60750	hsa-mir-671	0.0452513
CID:3121	hsa-mir-219-a	0.0452223
CID:451668	hsa-mir-320c-2	0.0452178
CID:60750	hsa-mir-650	0.0451631
CID:5288826	hsa-mir-192	0.0451473
CID:5311	hsa-mir-98	0.045146
CID:5757	hsa-mir-296	0.0451405
CID:3229	hsa-mir-409	0.0451328
CID:5311	hsa-mir-196b	0.045082
CID:5311	hsa-mir-491	0.0450731
CID:3385	hsa-mir-485	0.045004
CID:60852	hsa-mir-219-a	0.0449973
CID:36462	hsa-mir-145	0.0449905
CID:5757	hsa-mir-326	0.0449841
CID:3385	hsa-mir-515-1	0.0449664
CID:451668	hsa-mir-409	0.0449602
CID:448537	hsa-mir-320d-1	0.0449479
CID:2995	hsa-mir-219-a	0.044907
CID:5311	hsa-mir-423	0.0449042
CID:448537	hsa-mir-506	0.0448858
CID:448537	hsa-mir-30d	0.0448059
CID:5288826	hsa-mir-218-2	0.0447241
CID:3229	hsa-mir-874	0.0447082
CID:3385	hsa-mir-548c	0.0446838
CID:3229	hsa-mir-320c-1	0.0446688
CID:5757	hsa-mir-492	0.0446129
CID:5288826	hsa-mir-30b	0.0445538
CID:451668	hsa-mir-874	0.0445522
CID:5288826	hsa-mir-196a-1	0.0445489
CID:451668	hsa-mir-320c-1	0.0445179
CID:60750	hsa-mir-518c	0.0445172
CID:5743	hsa-mir-219-a	0.0444872
CID:60750	hsa-mir-302a	0.0444283
CID:448537	hsa-mir-516a-2	0.0444145
CID:60750	hsa-mir-135a-1	0.0444058
CID:5311	hsa-mir-449b	0.0443274
CID:5311	hsa-mir-1290	0.0442791
CID:36462	hsa-mir-16-1	0.0442735
CID:448537	hsa-mir-363	0.044263
CID:5311	hsa-mir-181c	0.0442622
CID:60750	hsa-mir-302f	0.0442594
CID:3385	hsa-mir-361	0.0442454
CID:5757	hsa-mir-208a	0.0442182
CID:60750	hsa-mir-370	0.0442045
CID:3385	hsa-mir-484	0.0441898
CID:5311	hsa-mir-365a	0.0440918
CID:5311	hsa-mir-211	0.0440296
CID:60750	hsa-mir-320c-2	0.044015
CID:5757	hsa-mir-302d	0.0439538
CID:5757	hsa-mir-454	0.0439376
CID:448537	hsa-mir-550a-1	0.0439341
CID:448537	hsa-mir-550a-2	0.0439341
CID:5288826	hsa-mir-22	0.0439284
CID:5757	hsa-mir-219-1	0.0438475
CID:5288826	hsa-mir-138-1	0.0437787
CID:3385	hsa-mir-487b	0.0437759
CID:3229	hsa-mir-1226	0.0437409
CID:5311	hsa-mir-296	0.0437365
CID:3229	hsa-mir-424	0.0436761
CID:36462	hsa-mir-221	0.0435945
CID:451668	hsa-mir-1226	0.0435898
CID:5311	hsa-mir-326	0.0435594
CID:5288826	hsa-mir-373	0.0434342
CID:148124	hsa-mir-21	0.0434118
CID:3385	hsa-mir-190a	0.0434042
CID:60750	hsa-mir-874	0.0433707
CID:3229	hsa-mir-345	0.0433646
CID:60750	hsa-mir-320c-1	0.0433319
CID:5757	hsa-mir-339	0.0433022
CID:5288826	hsa-mir-96	0.0432914
CID:5311	hsa-mir-492	0.0432034
CID:451668	hsa-mir-345	0.0432014
CID:3385	hsa-mir-216b	0.0430522
CID:3229	hsa-mir-1915	0.043024
CID:448537	hsa-mir-516a-1	0.0430068
CID:5288826	hsa-mir-224	0.0428828
CID:451668	hsa-mir-1915	0.0428674
CID:3385	hsa-mir-329-2	0.0428478
CID:5757	hsa-mir-28	0.0428287
CID:5757	hsa-mir-130b	0.0428041
CID:5311	hsa-mir-208a	0.0427795
CID:31703	hsa-mir-125b-1	0.0427319
CID:31703	hsa-mir-17	0.0427045
CID:3229	hsa-mir-371a	0.0426638
CID:10635	hsa-mir-16-2	0.0425985
CID:5311	hsa-mir-302d	0.0425782
CID:3229	hsa-mir-184	0.0425628
CID:5757	hsa-mir-500a	0.042562
CID:5311	hsa-mir-454	0.0425564
CID:3229	hsa-mir-134	0.0425406
CID:451668	hsa-mir-371a	0.0425164
CID:5757	hsa-mir-503	0.0425086
CID:5757	hsa-mir-148b	0.0424835
CID:5311	hsa-mir-219-1	0.0424744
CID:448537	hsa-mir-301a	0.0424517
CID:3385	hsa-mir-422a	0.0424358
CID:451668	hsa-mir-184	0.0424298
CID:60750	hsa-mir-1226	0.0424245
CID:448537	hsa-mir-630	0.042415
CID:451668	hsa-mir-134	0.0423978
CID:5757	hsa-mir-1286	0.0423661
CID:448537	hsa-mir-376a-2	0.0423636
CID:60750	hsa-mir-424	0.0423457
CID:5757	hsa-mir-32	0.0422746
CID:448537	hsa-mir-367	0.042246
CID:3229	hsa-mir-98	0.042215
CID:3229	hsa-mir-196b	0.0421621
CID:3229	hsa-mir-491	0.0421527
CID:10635	hsa-mir-18a	0.0421512
CID:5757	hsa-mir-1246	0.0420795
CID:451668	hsa-mir-98	0.0420642
CID:451668	hsa-mir-196b	0.0420121
CID:451668	hsa-mir-491	0.0420045
CID:5757	hsa-mir-519c	0.0419758
CID:5288826	hsa-mir-20b	0.0419681
CID:3229	hsa-mir-423	0.0419371
CID:5311	hsa-mir-339	0.0419244
CID:3385	hsa-mir-611	0.0419243
CID:3385	hsa-mir-548b	0.0419173
CID:5757	hsa-mir-501	0.0419134
CID:3385	hsa-mir-520c	0.0419065
CID:3385	hsa-mir-1469	0.0418473
CID:5757	hsa-mir-449a	0.0418284
CID:451668	hsa-mir-423	0.0417936
CID:3385	hsa-mir-520h	0.0417782
CID:60750	hsa-mir-1915	0.0417523
CID:3385	hsa-mir-596	0.041703
CID:448537	hsa-mir-215	0.0416851
CID:36462	hsa-mir-16-2	0.0415985
CID:3385	hsa-mir-551a	0.0415984
CID:36462	hsa-mir-29a	0.0415805
CID:448537	hsa-mir-383	0.0415508
CID:448537	hsa-mir-185	0.0415421
CID:10635	hsa-mir-126	0.041519
CID:4091	hsa-mir-146a	0.0415144
CID:5311	hsa-mir-130b	0.0414614
CID:5311	hsa-mir-28	0.0414447
CID:3229	hsa-mir-181c	0.0414192
CID:3229	hsa-mir-449b	0.0413987
CID:60750	hsa-mir-371a	0.0413663
CID:3229	hsa-mir-1290	0.0413607
CID:5288826	hsa-mir-335	0.0413364
CID:448537	hsa-mir-208b	0.0413079
CID:451668	hsa-mir-181c	0.0412872
CID:60750	hsa-mir-134	0.0412531
CID:60750	hsa-mir-184	0.0412519
CID:451668	hsa-mir-449b	0.04124
CID:5311	hsa-mir-500a	0.0412235
CID:451668	hsa-mir-1290	0.0412133
CID:3229	hsa-mir-365a	0.041164
CID:36462	hsa-mir-18a	0.0411613
CID:3229	hsa-mir-211	0.041157
CID:5311	hsa-mir-503	0.0411494
CID:5757	hsa-mir-338	0.0411492
CID:5311	hsa-mir-148b	0.0411376
CID:3385	hsa-mir-202	0.0411212
CID:5790	hsa-mir-155	0.0411096
CID:6013	hsa-mir-21	0.0411077
CID:3385	hsa-mir-1227	0.0410559
CID:448537	hsa-mir-186	0.0410174
CID:451668	hsa-mir-365a	0.0410141
CID:451668	hsa-mir-211	0.0410085
CID:5311	hsa-mir-1286	0.0409991
CID:60750	hsa-mir-98	0.0409485
CID:448537	hsa-mir-187	0.0409216
CID:5311	hsa-mir-32	0.0409209
CID:60750	hsa-mir-196b	0.0408804
CID:60750	hsa-mir-491	0.0408753
CID:3229	hsa-mir-296	0.0408093
CID:5757	hsa-mir-320d-1	0.0407962
CID:5311	hsa-mir-1246	0.0407431
CID:3229	hsa-mir-326	0.0407217
CID:60750	hsa-mir-423	0.0407056
CID:3385	hsa-mir-526b	0.0406636
CID:448537	hsa-mir-144	0.0406634
CID:5311	hsa-mir-519c	0.0406557
CID:5757	hsa-mir-30d	0.0406553
CID:451668	hsa-mir-296	0.0406536
CID:3385	hsa-mir-198	0.0405977
CID:451668	hsa-mir-326	0.04058
CID:5311	hsa-mir-501	0.0405788
CID:5288826	hsa-mir-429	0.0405735
CID:36462	hsa-mir-126	0.0405354
CID:5288826	hsa-mir-574	0.0405089
CID:5311	hsa-mir-449a	0.0405072
CID:3385	hsa-mir-329-1	0.0404928
CID:5311	hsa-mir-520d	0.0404774
CID:5288826	hsa-mir-663a	0.0403933
CID:3229	hsa-mir-492	0.0403748
CID:448537	hsa-mir-502	0.0403491
CID:5288826	hsa-mir-99a	0.0403373
CID:5757	hsa-mir-516a-2	0.0402964
CID:3385	hsa-mir-660	0.0402929
CID:451668	hsa-mir-492	0.0402346
CID:5757	hsa-mir-363	0.040189
CID:60750	hsa-mir-449b	0.0401781
CID:3385	hsa-mir-517a	0.0401632
CID:60750	hsa-mir-181c	0.0401487
CID:60750	hsa-mir-1290	0.0401341
CID:5288826	hsa-mir-629	0.0401262
CID:31703	hsa-mir-34a	0.0400914
CID:31101	hsa-mir-219-a	0.040049
CID:3385	hsa-mir-675	0.0400405
CID:3229	hsa-mir-208a	0.0400313
CID:3385	hsa-mir-518e	0.0400226
CID:3385	hsa-mir-513c	0.0399686
CID:60750	hsa-mir-365a	0.0399591
CID:451668	hsa-mir-208a	0.0399101
CID:5757	hsa-mir-550a-1	0.0398676
CID:5757	hsa-mir-550a-2	0.0398676
CID:5311	hsa-mir-338	0.0398655
CID:448537	hsa-mir-153-2	0.0398404
CID:3229	hsa-mir-302d	0.0397683
CID:3229	hsa-mir-454	0.039759
CID:446220	hsa-mir-155	0.0397581
CID:3385	hsa-mir-539	0.039753
CID:5288826	hsa-mir-218-1	0.0397152
CID:5288826	hsa-mir-199b	0.0396917
CID:3229	hsa-mir-219-1	0.0396781
CID:5757	hsa-mir-758	0.0396561
CID:448537	hsa-mir-513a-1	0.0396543
CID:60750	hsa-mir-296	0.0396323
CID:451668	hsa-mir-302d	0.0396127
CID:451668	hsa-mir-454	0.0396125
CID:216239	hsa-mir-155	0.0395612
CID:451668	hsa-mir-219-1	0.0395305
CID:448537	hsa-mir-129-1	0.0395229
CID:5311	hsa-mir-320d-1	0.0395091
CID:5311	hsa-mir-506	0.0394488
CID:448537	hsa-mir-320d-2	0.0394113
CID:3385	hsa-mir-320b-1	0.0394095
CID:3385	hsa-mir-320b-2	0.0394095
CID:5311	hsa-mir-30d	0.0393823
CID:448537	hsa-mir-362	0.0393421
CID:3385	hsa-mir-765	0.0392787
CID:3385	hsa-mir-654	0.0392322
CID:3229	hsa-mir-339	0.0391884
CID:4091	hsa-mir-125b-1	0.0391875
CID:60750	hsa-mir-492	0.039169
CID:4091	hsa-mir-17	0.039162
CID:3385	hsa-mir-376c	0.0391539
CID:451668	hsa-mir-339	0.0390541
CID:5757	hsa-mir-516a-1	0.0390191
CID:10635	hsa-mir-92a-1	0.0390017
CID:3229	hsa-mir-337	0.0389661
CID:5288826	hsa-mir-378a	0.0389583
CID:5311	hsa-mir-363	0.0389001
CID:451668	hsa-mir-337	0.0388296
CID:60750	hsa-mir-208a	0.0388185
CID:448537	hsa-mir-219-2	0.0388158
CID:31703	hsa-mir-20a	0.0387893
CID:10635	hsa-mir-222	0.0387882
CID:448537	hsa-mir-425	0.0387867
CID:5288826	hsa-mir-342	0.0387798
CID:3229	hsa-mir-28	0.0387692
CID:3385	hsa-mir-519d	0.0387304
CID:3229	hsa-mir-130b	0.0387177
CID:3385	hsa-mir-147b	0.038679
CID:448537	hsa-mir-455	0.0386527
CID:5311	hsa-mir-550a-1	0.0386114
CID:5311	hsa-mir-550a-2	0.0386114
CID:10635	hsa-let-7a-1	0.0386011
CID:60750	hsa-mir-302d	0.038594
CID:448537	hsa-mir-760	0.0385907
CID:451668	hsa-mir-130b	0.0385775
CID:60750	hsa-mir-454	0.0385723
CID:3385	hsa-mir-302e	0.0385693
CID:448537	hsa-mir-432	0.0385317
CID:5757	hsa-mir-301a	0.0385286
CID:31703	hsa-mir-125b-2	0.0385275
CID:5288826	hsa-mir-193a	0.0385037
CID:5757	hsa-mir-630	0.0385037
CID:3229	hsa-mir-500a	0.0385023
CID:60750	hsa-mir-219-1	0.0384991
CID:5757	hsa-mir-493	0.0384944
CID:3229	hsa-mir-503	0.0384811
CID:3385	hsa-mir-379	0.0384717
CID:3229	hsa-mir-148b	0.0384429
CID:5757	hsa-mir-376a-2	0.0384391
CID:448537	hsa-mir-217	0.0384347
CID:5311	hsa-mir-758	0.0383955
CID:451668	hsa-mir-500a	0.0383704
CID:10635	hsa-mir-19a	0.0383644
CID:3229	hsa-mir-1286	0.0383596
CID:451668	hsa-mir-503	0.0383561
CID:3385	hsa-mir-571	0.0383495
CID:5757	hsa-mir-367	0.0383345
CID:451668	hsa-mir-148b	0.0383086
CID:3229	hsa-mir-32	0.0382682
CID:448537	hsa-mir-1224	0.0382665
CID:451668	hsa-mir-1286	0.0382343
CID:448537	hsa-mir-744	0.0382
CID:451668	hsa-mir-32	0.0381394
CID:5757	hsa-mir-608	0.0381259
CID:3229	hsa-mir-1246	0.0380857
CID:36462	hsa-mir-92a-1	0.0380846
CID:5288826	hsa-mir-127	0.0380774
CID:3229	hsa-mir-519c	0.0379663
CID:451668	hsa-mir-1246	0.0379525
CID:3229	hsa-mir-501	0.0379375
CID:3385	hsa-mir-153-1	0.0378722
CID:448537	hsa-mir-95	0.037863
CID:3385	hsa-mir-520a	0.0378525
CID:3229	hsa-mir-449a	0.0378418
CID:451668	hsa-mir-519c	0.0378265
CID:5757	hsa-mir-215	0.0378251
CID:448537	hsa-mir-498	0.0378194
CID:451668	hsa-mir-501	0.0378075
CID:3229	hsa-mir-520d	0.0377916
CID:448537	hsa-mir-513a-2	0.0377604
CID:5757	hsa-mir-383	0.0377052
CID:451668	hsa-mir-449a	0.0376953
CID:5757	hsa-mir-185	0.0376826
CID:451668	hsa-mir-520d	0.0376562
CID:5757	hsa-mir-595	0.0376373
CID:448537	hsa-mir-450a-2	0.0376322
CID:60750	hsa-mir-28	0.0375974
CID:60750	hsa-mir-130b	0.0375794
CID:60700	hsa-mir-146a	0.0375466
CID:5757	hsa-mir-208b	0.0375158
CID:448537	hsa-mir-617	0.037468
CID:36462	hsa-mir-19a	0.0374638
CID:448537	hsa-mir-330	0.0374239
CID:3385	hsa-mir-520b	0.0374212
CID:448537	hsa-mir-516b-2	0.0374016
CID:60750	hsa-mir-500a	0.0373683
CID:60750	hsa-mir-503	0.0373165
CID:5311	hsa-mir-301a	0.037314
CID:3385	hsa-mir-433	0.0373015
CID:60750	hsa-mir-148b	0.0372934
CID:5311	hsa-mir-493	0.0372906
CID:5311	hsa-mir-630	0.0372758
CID:60838	hsa-mir-155	0.0372505
CID:3229	hsa-mir-338	0.0372236
CID:5757	hsa-mir-186	0.0372212
CID:60750	hsa-mir-1286	0.0371885
CID:10635	hsa-let-7a-3	0.0371796
CID:5757	hsa-mir-187	0.0371327
CID:5311	hsa-mir-367	0.0371279
CID:60750	hsa-mir-32	0.0371157
CID:451668	hsa-mir-338	0.0370755
CID:31703	hsa-mir-16-1	0.0370625
CID:60750	hsa-mir-1246	0.0369398
CID:5311	hsa-mir-608	0.0369388
CID:5288826	hsa-mir-137	0.0369379
CID:5757	hsa-mir-144	0.0369133
CID:3229	hsa-mir-320d-1	0.0369056
CID:448537	hsa-mir-452	0.0369043
CID:3229	hsa-mir-506	0.0368665
CID:60750	hsa-mir-519c	0.0368487
CID:3385	hsa-mir-885	0.0368328
CID:5757	hsa-mir-488	0.0368208
CID:10635	hsa-mir-31	0.0368166
CID:60750	hsa-mir-501	0.0367966
CID:448537	hsa-mir-216a	0.0367837
CID:3229	hsa-mir-30d	0.0367748
CID:3385	hsa-mir-33a	0.036774
CID:451668	hsa-mir-320d-1	0.0367735
CID:3385	hsa-mir-1181	0.0367649
CID:4091	hsa-mir-34a	0.0367611
CID:451668	hsa-mir-506	0.0367377
CID:60750	hsa-mir-449a	0.0367197
CID:448537	hsa-mir-381	0.0366926
CID:60750	hsa-mir-520d	0.0366899
CID:451668	hsa-mir-30d	0.036634
CID:5311	hsa-mir-215	0.0366308
CID:5757	hsa-mir-502	0.03662
CID:3385	hsa-mir-513b	0.0365942
CID:448537	hsa-mir-514a-1	0.036535
CID:448537	hsa-mir-514a-2	0.036535
CID:5311	hsa-mir-185	0.0365085
CID:31703	hsa-mir-221	0.0364692
CID:3229	hsa-mir-516a-2	0.0364425
CID:10635	hsa-mir-15a	0.0364277
CID:3229	hsa-mir-363	0.036394
CID:5311	hsa-mir-208b	0.0363104
CID:451668	hsa-mir-516a-2	0.0363091
CID:451668	hsa-mir-363	0.0362778
CID:3385	hsa-mir-532	0.0361719
CID:5757	hsa-mir-153-2	0.036158
CID:448537	hsa-mir-382	0.0361558
CID:60750	hsa-mir-338	0.0361309
CID:3229	hsa-mir-550a-1	0.0360814
CID:3229	hsa-mir-550a-2	0.0360814
CID:10635	hsa-let-7a-2	0.0360805
CID:5311	hsa-mir-186	0.0360493
CID:5757	hsa-mir-513a-1	0.0359837
CID:5311	hsa-mir-187	0.0359655
CID:5288826	hsa-mir-212	0.035964
CID:451668	hsa-mir-550a-1	0.0359552
CID:451668	hsa-mir-550a-2	0.0359552
CID:4095	hsa-mir-219-a	0.0359432
CID:36462	hsa-mir-31	0.0359332
CID:3385	hsa-mir-1260a	0.0359088
CID:10635	hsa-mir-19b-1	0.0358955
CID:3229	hsa-mir-758	0.0358891
CID:448537	hsa-mir-450a-1	0.0358811
CID:448537	hsa-mir-515-2	0.0358677
CID:448537	hsa-mir-516b-1	0.0358621
CID:5757	hsa-mir-129-1	0.035861
CID:3386	hsa-mir-219-a	0.0358523
CID:5288826	hsa-mir-197	0.0358296
CID:5288826	hsa-mir-129-2	0.0358189
CID:60750	hsa-mir-320d-1	0.0358128
CID:5288826	hsa-mir-128-2	0.0357905
CID:5288826	hsa-mir-499a	0.0357876
CID:5757	hsa-mir-320d-2	0.0357863
CID:5288826	hsa-mir-302b	0.0357766
CID:60750	hsa-mir-506	0.0357662
CID:451668	hsa-mir-758	0.0357613
CID:5311	hsa-mir-144	0.0357434
CID:5757	hsa-mir-362	0.0357166
CID:60750	hsa-mir-30d	0.0356943
CID:5311	hsa-mir-488	0.035653
CID:3385	hsa-mir-519e	0.0356049
CID:36462	hsa-mir-15a	0.0355786
CID:4091	hsa-mir-20a	0.0355731
CID:10635	hsa-mir-200b	0.03553
CID:5288826	hsa-mir-130a	0.0354869
CID:3385	hsa-mir-526a-2	0.0354689
CID:5288826	hsa-mir-152	0.0354686
CID:60700	hsa-mir-125b-1	0.0354523
CID:60700	hsa-mir-17	0.035426
CID:3385	hsa-mir-490	0.0354184
CID:448537	hsa-mir-593	0.0353944
CID:60750	hsa-mir-516a-2	0.0353741
CID:5288826	hsa-mir-328	0.0353393
CID:4091	hsa-mir-125b-2	0.0353298
CID:3385	hsa-mir-518a-1	0.03531
CID:3229	hsa-mir-516a-1	0.0352872
CID:60750	hsa-mir-363	0.0352794
CID:60852	hsa-mir-21	0.0352774
CID:5757	hsa-mir-219-2	0.0352472
CID:3385	hsa-mir-495	0.0352234
CID:5757	hsa-mir-526a-1	0.0351867
CID:5757	hsa-mir-425	0.0351806
CID:5288826	hsa-mir-18b	0.0351744
CID:451668	hsa-mir-516a-1	0.035158
CID:3385	hsa-mir-615	0.0351529
CID:3385	hsa-mir-769	0.0350902
CID:5757	hsa-mir-455	0.0350829
CID:448537	hsa-mir-376a-1	0.0350603
CID:36462	hsa-mir-19b-1	0.035059
CID:2995	hsa-mir-21	0.0350286
CID:5757	hsa-mir-760	0.0350215
CID:5311	hsa-mir-153-2	0.0350172
CID:60750	hsa-mir-550a-1	0.035003
CID:60750	hsa-mir-550a-2	0.035003
CID:5757	hsa-mir-432	0.0349857
CID:448537	hsa-mir-584	0.0349632
CID:5288826	hsa-mir-138-2	0.0349016
CID:5757	hsa-mir-217	0.0348942
CID:5288826	hsa-mir-194-1	0.0348605
CID:3229	hsa-mir-301a	0.0348563
CID:5311	hsa-mir-513a-1	0.0348529
CID:3229	hsa-mir-630	0.0348392
CID:5288826	hsa-mir-372	0.0348313
CID:31703	hsa-mir-16-2	0.0348251
CID:3229	hsa-mir-493	0.0348161
CID:60750	hsa-mir-758	0.0348132
CID:31703	hsa-mir-29a	0.0348056
CID:5743	hsa-mir-21	0.0347854
CID:3229	hsa-mir-376a-2	0.0347818
CID:448537	hsa-mir-299	0.0347553
CID:5311	hsa-mir-129-1	0.0347371
CID:5757	hsa-mir-1224	0.0347351
CID:451668	hsa-mir-301a	0.0347275
CID:451668	hsa-mir-630	0.0347121
CID:448537	hsa-mir-431	0.0347018
CID:451668	hsa-mir-493	0.0346853
CID:3229	hsa-mir-367	0.0346824
CID:36462	hsa-mir-200b	0.0346778
CID:3385	hsa-mir-661	0.0346604
CID:5757	hsa-mir-744	0.0346453
CID:451668	hsa-mir-376a-2	0.0346439
CID:5311	hsa-mir-320d-2	0.0346409
CID:5311	hsa-mir-362	0.0345812
CID:448537	hsa-mir-421	0.034568
CID:451668	hsa-mir-367	0.034553
CID:4091	hsa-mir-145	0.0345495
CID:10635	hsa-mir-199a-2	0.0345125
CID:3385	hsa-mir-301b	0.034509
CID:3229	hsa-mir-608	0.034473
CID:31703	hsa-mir-18a	0.0344722
CID:448537	hsa-mir-154	0.0343749
CID:5757	hsa-mir-95	0.0343648
CID:451668	hsa-mir-608	0.0343433
CID:5757	hsa-mir-498	0.03434
CID:5757	hsa-mir-513a-2	0.034265
CID:60750	hsa-mir-516a-1	0.0342528
CID:3229	hsa-mir-215	0.0342177
CID:3385	hsa-mir-412	0.034212
CID:5757	hsa-mir-450a-2	0.0341357
CID:3229	hsa-mir-383	0.0341229
CID:5311	hsa-mir-219-2	0.0341208
CID:5288826	hsa-mir-483	0.0341048
CID:5311	hsa-mir-526a-1	0.0341009
CID:451668	hsa-mir-215	0.0340917
CID:3229	hsa-mir-185	0.0340863
CID:3229	hsa-mir-595	0.0340543
CID:36462	hsa-mir-29b-1	0.0340453
CID:5757	hsa-mir-617	0.0340107
CID:4091	hsa-mir-16-1	0.0339954
CID:451668	hsa-mir-383	0.0339951
CID:5311	hsa-mir-455	0.0339728
CID:3229	hsa-mir-208b	0.0339697
CID:448537	hsa-mir-766	0.0339638
CID:5757	hsa-mir-330	0.0339525
CID:451668	hsa-mir-185	0.0339519
CID:31703	hsa-mir-126	0.0339416
CID:451668	hsa-mir-595	0.0339314
CID:5757	hsa-mir-516b-2	0.0339281
CID:448537	hsa-mir-515-1	0.033915
CID:5757	hsa-mir-520f	0.0339059
CID:448537	hsa-mir-485	0.033898
CID:451668	hsa-mir-208b	0.0338734
CID:5288826	hsa-mir-149	0.0338312
CID:60750	hsa-mir-301a	0.0338265
CID:5757	hsa-mir-621	0.0338217
CID:10635	hsa-mir-143	0.0338065
CID:60750	hsa-mir-630	0.0337973
CID:60750	hsa-mir-493	0.0337935
CID:3385	hsa-mir-524	0.0337907
CID:5311	hsa-mir-217	0.0337797
CID:5288826	hsa-mir-103a-2	0.0337575
CID:60750	hsa-mir-376a-2	0.0337534
CID:36462	hsa-mir-199a-2	0.0336926
CID:3229	hsa-mir-186	0.033666
CID:60750	hsa-mir-367	0.0336607
CID:448537	hsa-mir-548c	0.0336552
CID:5311	hsa-mir-1224	0.033632
CID:5288826	hsa-mir-302c	0.0336128
CID:3229	hsa-mir-187	0.0335952
CID:10635	hsa-mir-122	0.0335638
CID:451668	hsa-mir-186	0.0335357
CID:5288826	hsa-mir-194-2	0.033524
CID:10635	hsa-mir-199a-1	0.0334885
CID:451668	hsa-mir-187	0.0334764
CID:5757	hsa-mir-452	0.0334693
CID:60750	hsa-mir-608	0.0334691
CID:4091	hsa-mir-221	0.0334612
CID:448537	hsa-mir-374b	0.033433
CID:3229	hsa-mir-144	0.033411
CID:10635	hsa-let-7b	0.0333764
CID:5757	hsa-mir-346	0.0333548
CID:3229	hsa-mir-488	0.033315
CID:5757	hsa-mir-381	0.0333017
CID:448537	hsa-mir-484	0.0332994
CID:451668	hsa-mir-144	0.0332901
CID:5311	hsa-mir-95	0.0332772
CID:60700	hsa-mir-34a	0.0332671
CID:5311	hsa-mir-498	0.03324
CID:448537	hsa-mir-1275	0.033233
CID:60750	hsa-mir-215	0.0332104
CID:451668	hsa-mir-488	0.0331937
CID:5311	hsa-mir-513a-2	0.0331883
CID:5288826	hsa-mir-708	0.0331829
CID:5757	hsa-mir-514a-1	0.0331604
CID:5757	hsa-mir-514a-2	0.0331604
CID:3385	hsa-mir-637	0.033146
CID:3229	hsa-mir-502	0.0331329
CID:60750	hsa-mir-383	0.0331067
CID:60750	hsa-mir-185	0.0330871
CID:60750	hsa-mir-595	0.0330427
CID:448537	hsa-mir-575	0.0330407
CID:451668	hsa-mir-502	0.0330147
CID:36462	hsa-mir-143	0.0330057
CID:448537	hsa-mir-487b	0.0330045
CID:5288826	hsa-mir-140	0.0329868
CID:3385	hsa-mir-298	0.0329856
CID:5288826	hsa-mir-204	0.0329693
CID:60750	hsa-mir-208b	0.0329386
CID:5311	hsa-mir-617	0.0329304
CID:5311	hsa-mir-330	0.0328909
CID:5311	hsa-mir-516b-2	0.0328707
CID:3385	hsa-mir-622	0.0328507
CID:5757	hsa-mir-382	0.0328383
CID:5311	hsa-mir-520f	0.0328168
CID:10635	hsa-mir-1-1	0.0328043
CID:36462	hsa-mir-122	0.032768
CID:5311	hsa-mir-621	0.0327451
CID:3229	hsa-mir-153-2	0.0327198
CID:448537	hsa-mir-190a	0.0327191
CID:5288826	hsa-mir-324	0.0327179
CID:3385	hsa-mir-510	0.0327117
CID:36462	hsa-mir-199a-1	0.0326909
CID:5757	hsa-mir-657	0.0326186
CID:451668	hsa-mir-153-2	0.0325941
CID:3229	hsa-mir-513a-1	0.0325482
CID:5757	hsa-mir-450a-1	0.0325471
CID:5757	hsa-mir-515-2	0.0325358
CID:5757	hsa-mir-516b-1	0.0325314
CID:3385	hsa-mir-636	0.0324844
CID:3229	hsa-mir-129-1	0.0324463
CID:31401	hsa-mir-155	0.0324448
CID:5311	hsa-mir-452	0.0324413
CID:448537	hsa-mir-216b	0.0324391
CID:451668	hsa-mir-513a-1	0.0324238
CID:3385	hsa-mir-512-2	0.0324098
CID:60750	hsa-mir-144	0.0324068
CID:3229	hsa-mir-320d-2	0.032383
CID:5288826	hsa-mir-135b	0.0323816
CID:3229	hsa-mir-362	0.0323311
CID:451668	hsa-mir-129-1	0.0323292
CID:5311	hsa-mir-216a	0.0323287
CID:60750	hsa-mir-488	0.0323253
CID:5311	hsa-mir-346	0.0323069
CID:448537	hsa-mir-329-2	0.0322887
CID:10635	hsa-mir-181a-1	0.0322723
CID:451668	hsa-mir-320d-2	0.0322718
CID:36314	hsa-mir-146a	0.0322564
CID:451668	hsa-mir-362	0.0322262
CID:3385	hsa-mir-603	0.0322215
CID:10635	hsa-mir-1-2	0.0321864
CID:60700	hsa-mir-20a	0.0321784
CID:60750	hsa-mir-502	0.032149
CID:5757	hsa-mir-593	0.0321241
CID:10635	hsa-mir-133a-1	0.0321206
CID:5311	hsa-mir-514a-1	0.0321093
CID:5311	hsa-mir-514a-2	0.0321093
CID:36462	hsa-mir-1-1	0.0320313
CID:60700	hsa-mir-125b-2	0.031968
CID:5288826	hsa-mir-542	0.0319658
CID:5288826	hsa-mir-92b	0.0319495
CID:4091	hsa-mir-16-2	0.0319429
CID:3229	hsa-mir-219-2	0.0319194
CID:4091	hsa-mir-29a	0.031918
CID:31703	hsa-mir-92a-1	0.0318945
CID:3385	hsa-mir-297	0.0318782
CID:3385	hsa-mir-504	0.0318637
CID:9444	hsa-mir-146a	0.0318228
CID:3385	hsa-mir-552	0.0318227
CID:3229	hsa-mir-425	0.0318137
CID:451668	hsa-mir-219-2	0.0318135
CID:5757	hsa-mir-376a-1	0.031812
CID:3229	hsa-mir-526a-1	0.0318057
CID:3229	hsa-mir-455	0.0317525
CID:60750	hsa-mir-153-2	0.0317445
CID:5757	hsa-mir-584	0.031732
CID:5288826	hsa-mir-497	0.0317134
CID:31703	hsa-mir-222	0.0317062
CID:3229	hsa-mir-760	0.0316866
CID:451668	hsa-mir-526a-1	0.031686
CID:451668	hsa-mir-425	0.0316844
CID:3229	hsa-mir-432	0.031671
CID:3385	hsa-mir-522	0.0316511
CID:451668	hsa-mir-455	0.0316345
CID:10635	hsa-mir-200c	0.0316312
CID:4091	hsa-mir-18a	0.0316069
CID:5311	hsa-mir-657	0.0316065
CID:448537	hsa-mir-520c	0.0315973
CID:60750	hsa-mir-513a-1	0.0315895
CID:3229	hsa-mir-217	0.0315853
CID:451668	hsa-mir-432	0.0315743
CID:448537	hsa-mir-548b	0.0315691
CID:451668	hsa-mir-760	0.031569
CID:31703	hsa-let-7a-1	0.0315657
CID:5757	hsa-mir-299	0.0315493
CID:448537	hsa-mir-1469	0.0315448
CID:5311	hsa-mir-515-2	0.0315213
CID:5311	hsa-mir-516b-1	0.0315177
CID:5757	hsa-mir-431	0.0315171
CID:36462	hsa-mir-181a-1	0.0315085
CID:448537	hsa-mir-520h	0.0314983
CID:60750	hsa-mir-129-1	0.0314864
CID:5288826	hsa-mir-10a	0.0314846
CID:451668	hsa-mir-217	0.0314762
CID:10635	hsa-mir-133a-2	0.0314583
CID:3229	hsa-mir-1224	0.0314396
CID:36462	hsa-mir-1-2	0.0314315
CID:448537	hsa-mir-596	0.0314172
CID:60750	hsa-mir-320d-2	0.031411
CID:3385	hsa-mir-508	0.0313765
CID:31703	hsa-mir-19a	0.0313734
CID:36462	hsa-mir-133a-1	0.031371
CID:60750	hsa-mir-362	0.0313561
CID:5757	hsa-mir-421	0.0313472
CID:3229	hsa-mir-744	0.0313323
CID:451668	hsa-mir-1224	0.0313306
CID:3385	hsa-mir-590	0.0313025
CID:60700	hsa-mir-145	0.0312706
CID:5288826	hsa-mir-494	0.0312264
CID:5757	hsa-mir-154	0.0312176
CID:451668	hsa-mir-744	0.0312092
CID:10635	hsa-mir-223	0.0311984
CID:31101	hsa-mir-21	0.0311924
CID:10635	hsa-mir-210	0.031187
CID:5757	hsa-mir-642a	0.0311812
CID:4091	hsa-mir-126	0.0311311
CID:5288826	hsa-mir-151a	0.0311133
CID:3229	hsa-mir-95	0.0311012
CID:3229	hsa-mir-498	0.0310807
CID:3385	hsa-mir-489	0.0310586
CID:448537	hsa-mir-202	0.0310068
CID:5288826	hsa-mir-30e	0.0309991
CID:3229	hsa-mir-513a-2	0.0309934
CID:451668	hsa-mir-95	0.0309822
CID:5288826	hsa-mir-181d	0.0309783
CID:451668	hsa-mir-498	0.030975
CID:10635	hsa-let-7c	0.0309693
CID:60750	hsa-mir-219-2	0.0309449
CID:448537	hsa-mir-1227	0.030936
CID:60750	hsa-mir-526a-1	0.0308982
CID:60750	hsa-mir-425	0.0308902
CID:451668	hsa-mir-513a-2	0.0308749
CID:36462	hsa-mir-200c	0.0308687
CID:3229	hsa-mir-450a-2	0.0308678
CID:5757	hsa-mir-766	0.0308298
CID:60750	hsa-mir-455	0.0308001
CID:5757	hsa-mir-485	0.0307842
CID:3229	hsa-mir-617	0.0307789
CID:5757	hsa-mir-515-1	0.0307643
CID:60700	hsa-mir-16-1	0.0307535
CID:451668	hsa-mir-450a-2	0.0307508
CID:60750	hsa-mir-760	0.0307454
CID:5311	hsa-mir-584	0.0307256
CID:36462	hsa-mir-133a-2	0.030724
CID:60750	hsa-mir-432	0.0307183
CID:10635	hsa-mir-181a-2	0.0307162
CID:3229	hsa-mir-330	0.0307032
CID:3229	hsa-mir-516b-2	0.0306794
CID:3229	hsa-mir-520f	0.0306794
CID:451668	hsa-mir-617	0.0306685
CID:448537	hsa-mir-526b	0.0306587
CID:3229	hsa-mir-621	0.0306092
CID:5288826	hsa-mir-625	0.0306007
CID:451668	hsa-mir-330	0.030586
CID:448537	hsa-mir-198	0.0305853
CID:451668	hsa-mir-520f	0.0305792
CID:451668	hsa-mir-516b-2	0.0305659
CID:5757	hsa-mir-548c	0.0305625
CID:5288826	hsa-mir-671	0.0305205
CID:448537	hsa-mir-329-1	0.030514
CID:451668	hsa-mir-621	0.0305007
CID:5311	hsa-mir-431	0.0304988
CID:60750	hsa-mir-1224	0.0304922
CID:5288826	hsa-mir-128-1	0.0304854
CID:36462	hsa-mir-223	0.0304649
CID:148124	hsa-mir-155	0.0304585
CID:36314	hsa-mir-125b-1	0.0304535
CID:36462	hsa-mir-210	0.0304464
CID:5288826	hsa-mir-650	0.030439
CID:36314	hsa-mir-17	0.0304295
CID:10635	hsa-mir-182	0.0304225
CID:60750	hsa-mir-744	0.0304175
CID:31703	hsa-let-7a-3	0.0304032
CID:5311	hsa-mir-421	0.0303831
CID:448537	hsa-mir-660	0.0303569
CID:5757	hsa-mir-374b	0.0303388
CID:448537	hsa-mir-517a	0.030288
CID:10635	hsa-mir-29c	0.0302835
CID:5757	hsa-mir-361	0.0302675
CID:3229	hsa-mir-452	0.0302661
CID:36462	hsa-let-7c	0.0302605
CID:60700	hsa-mir-221	0.0302543
CID:36462	hsa-mir-29b-2	0.0302297
CID:5757	hsa-mir-484	0.0302196
CID:5311	hsa-mir-154	0.0302162
CID:5311	hsa-mir-642a	0.0301993
CID:3229	hsa-mir-216a	0.0301988
CID:3385	hsa-mir-640	0.0301834
CID:3229	hsa-mir-346	0.0301821
CID:60750	hsa-mir-95	0.0301725
CID:3385	hsa-mir-628	0.0301645
CID:5757	hsa-mir-1275	0.0301629
CID:448537	hsa-mir-518e	0.0301629
CID:448537	hsa-mir-675	0.0301484
CID:451668	hsa-mir-452	0.0301448
CID:60750	hsa-mir-498	0.0301401
CID:3229	hsa-mir-381	0.0301366
CID:448537	hsa-mir-513c	0.0301352
CID:5311	hsa-mir-518d	0.0301216
CID:31703	hsa-mir-31	0.0300986
CID:5288826	hsa-mir-139	0.0300922
CID:451668	hsa-mir-216a	0.0300881
CID:60750	hsa-mir-513a-2	0.0300806
CID:451668	hsa-mir-346	0.030077
CID:451668	hsa-mir-381	0.0300328
CID:5288826	hsa-mir-518c	0.0300184
CID:3229	hsa-mir-514a-1	0.030007
CID:3229	hsa-mir-514a-2	0.030007
CID:36462	hsa-mir-181a-2	0.0299898
CID:5757	hsa-mir-575	0.0299867
CID:60750	hsa-mir-450a-2	0.0299725
CID:5757	hsa-mir-487b	0.0299481
CID:448537	hsa-mir-539	0.029947
CID:5288826	hsa-mir-302a	0.0299354
CID:5288826	hsa-mir-135a-1	0.0299086
CID:451668	hsa-mir-514a-1	0.0298976
CID:451668	hsa-mir-514a-2	0.0298976
CID:3385	hsa-mir-411	0.0298708
CID:60750	hsa-mir-617	0.0298571
CID:5311	hsa-mir-766	0.0298506
CID:3385	hsa-mir-410	0.0298331
CID:5288826	hsa-mir-302f	0.0298262
CID:3385	hsa-mir-509-1	0.0298251
CID:5311	hsa-mir-515-1	0.0298052
CID:5288826	hsa-mir-370	0.0298018
CID:5311	hsa-mir-485	0.029796
CID:60750	hsa-mir-516b-2	0.029784
CID:31703	hsa-mir-15a	0.0297791
CID:60750	hsa-mir-520f	0.0297649
CID:3385	hsa-mir-376b	0.0297394
CID:3229	hsa-mir-382	0.0297314
CID:448537	hsa-mir-320b-1	0.0297194
CID:448537	hsa-mir-320b-2	0.0297194
CID:36462	hsa-mir-182	0.0296927
CID:60750	hsa-mir-621	0.0296911
CID:5757	hsa-mir-190a	0.0296886
CID:451668	hsa-mir-382	0.0296388
CID:448537	hsa-mir-765	0.0295985
CID:448537	hsa-mir-654	0.0295677
CID:36462	hsa-mir-29c	0.0295646
CID:10635	hsa-mir-200a	0.0295583
CID:448537	hsa-mir-147a	0.0295491
CID:5288826	hsa-mir-409	0.0295213
CID:448537	hsa-mir-376c	0.0295199
CID:31703	hsa-let-7a-2	0.0295048
CID:3385	hsa-mir-340	0.0295032
CID:3229	hsa-mir-657	0.0295024
CID:3385	hsa-mir-323b	0.0294704
CID:5757	hsa-mir-216b	0.0294551
CID:3229	hsa-mir-450a-1	0.0294311
CID:3229	hsa-mir-515-2	0.0294181
[truncated: 446,907+ more rows]
